# Supplementary material for: A genomic-clinical nomogram predicting recurrence-free survival for patients diagnosed with hepatocellular carcinoma
Source: PeerJ. 2019 Oct 31;7:e7942. doi: 10.7717/peerj.7942 (PMC6825747; doi:10.7717/peerj.7942)
Supplement: Supplemental Information 5 [file peerj-07-7942-s005.zip]

Archive with 3 entries (3 files):
- TCGAclinical_data_patient for genomic-clinical nomogram.xlsx
- TCGAclinical_data_patient.xlsx
- TCGA-data-for screening RRGs.txt
