# Supplementary material for: A genomic-clinical nomogram predicting recurrence-free survival for patients diagnosed with hepatocellular carcinoma
Source: PeerJ. 2019 Oct 31;7:e7942. doi: 10.7717/peerj.7942 (PMC6825747; doi:10.7717/peerj.7942)
Supplement: Supplemental Information 5 [file peerj-07-7942-s005.zip › TCGAclinical_data_patient for genomic-clinical nomogram.xlsx]

## Sheet: TCGAclinical_data_patient
ID	fustat	futime	risk	sex	BMI	race	HBV	alcohol	grade	AJCC	AFP	platelet	albumin	ECOG	age
TCGA-2Y-A9GT-01	1	35.58	-122.903	1	36.83	1	1	1	1	1	1	1	1	0	51
TCGA-2Y-A9H2-01	0	56.87	228.955	2	17.76	1	0	1	2	1	1	2	2	0	64
TCGA-2Y-A9H3-01	1	0.72	-15.5415	1	32.77	1	0	1	1	2	2	2	2	2	45
TCGA-2Y-A9H4-01	0	47.7	-488.505	1	21.87	2	1	1	1	1	1	2	2	0	68
TCGA-2Y-A9H6-01	0	11.73	-222.026	2	40.68	1	0	1	1	1	1	2	2	0	68
TCGA-2Y-A9H7-01	1	36.7	-1161.05	2	42.19	1	0	0	1	1	1	1	1	2	81
TCGA-4R-AA8I-01	1	8.11	123.004	1	35.22	1	0	0	1	2	1	1	1	1	66
TCGA-5R-AA1C-01	0	17.08	-88.0256	1	29.73	1	0	0	1	2	1	2	1	1	57
TCGA-5R-AA1D-01	0	14.75	-42.3031	2	22.76	1	0	0	2	3	1	2	1	1	17
TCGA-BC-A69H-01	0	14.59	141.139	1	23.39	1	0	1	2	2	2	2	2	1	64
TCGA-BC-A69I-01	0	12.71	-26.5817	1	29.32	1	0	0	1	1	1	2	2	0	69
TCGA-BD-A3EP-01	0	13.44	-56.8773	2	25.16	2	0	0	1	1	1	2	1	1	75
TCGA-BD-A3ER-01	1	7.42	17.6522	1	31.41	1	0	1	1	2	1	2	1	0	62
TCGA-DD-A113-01	1	55.06	264.832	2	23.61	1	0	0	2	2	1	2	2	1	55
TCGA-DD-A115-01	1	15.41	240.077	1	27.99	1	0	1	1	3	1	2	2	0	53
TCGA-DD-A118-01	1	21.62	82.2101	2	26.26	1	0	0	1	2	2	2	1	1	77
TCGA-DD-A11D-01	1	16.36	-344.051	2	27.48	1	0	0	1	1	1	2	2	1	57
TCGA-DD-A1EA-01	1	24.77	136.379	1	33.3	2	1	0	1	2	1	2	1	0	68
TCGA-DD-A1EC-01	1	9.82	145.135	2	20.28	1	0	0	2	1	1	2	1	1	20
TCGA-DD-A1ED-01	0	75.59	-407.245	1	30.12	1	0	1	1	1	1	2	2	1	68
TCGA-DD-A1EE-01	1	1.45	158.557	1	25.14	1	1	0	2	3	1	2	1	2	73
TCGA-DD-A1EG-01	1	33.05	123.308	1	29.05	1	0	1	2	1	1	1	2	0	76
TCGA-DD-A1EH-01	1	3.94	200.588	1	21.85	1	1	0	2	3	2	2	2	1	23
TCGA-DD-A1EI-01	0	6.01	19.8753	1	22.53	2	1	0	1	1	1	1	2	2	46
TCGA-DD-A1EJ-01	1	8.64	62.1774	2	26.99	1	0	0	1	3	2	2	1	2	71
TCGA-DD-A39X-01	1	33.9	-34.96	2	20.78	1	0	0	1	1	1	1	2	1	78
TCGA-DD-A3A5-01	1	2.76	-1308.96	2	20.07	1	0	0	1	3	1	2	2	1	66
TCGA-DD-A4NE-01	1	6.24	906.715	2	27.34	1	0	0	2	3	1	2	2	0	75
TCGA-DD-A4NF-01	1	21.55	-1.77675	1	28.73	1	1	0	1	1	1	1	2	0	72
TCGA-DD-A4NG-01	1	14.13	142.856	1	34.95	1	0	1	1	3	1	2	2	1	77
TCGA-DD-A4NH-01	1	5.29	238.334	2	32.86	1	0	1	2	3	2	2	2	0	65
TCGA-DD-A4NI-01	0	26.81	-990.696	1	33.46	1	0	1	1	2	1	1	2	0	67
TCGA-DD-A4NJ-01	1	18.17	555.488	2	32.72	1	0	0	1	2	1	2	2	0	54
TCGA-DD-A4NK-01	1	2.92	-332.785	2	21.8	1	0	0	1	3	1	2	2	0	80
TCGA-DD-A4NL-01	0	56.21	-649.593	1	37.76	1	0	1	1	1	1	2	2	1	46
TCGA-DD-A4NN-01	1	5.45	-283.702	2	22.21	1	0	0	2	1	2	2	2	0	56
TCGA-DD-A4NO-01	1	73.62	-161.267	1	35.19	1	1	0	1	1	1	2	2	0	65
TCGA-DD-A4NP-01	1	90.08	-1258.08	1	25.22	1	0	0	2	1	1	2	1	0	32
TCGA-DD-A4NQ-01	1	4.14	189.29	1	29.67	1	1	0	2	2	1	2	2	0	60
TCGA-DD-A4NS-01	1	35.84	-283.559	2	20.8	1	0	1	1	1	1	2	2	0	61
TCGA-DD-A4NV-01	0	78.78	-0.329352	1	40.26	1	0	0	1	3	1	2	1	1	61
TCGA-DD-A73A-01	0	23.92	-41.9557	1	33.69	1	0	1	1	1	1	1	2	1	71
TCGA-DD-A73B-01	1	7.88	-37.6702	2	31.2	1	0	0	1	1	1	1	1	0	72
TCGA-DD-A73C-01	1	18.59	35.9123	2	19.38	1	0	0	1	3	1	2	2	0	65
TCGA-DD-A73D-01	1	19.45	-814.43	2	35.29	1	1	0	1	2	1	2	2	0	68
TCGA-DD-A73F-01	0	35.64	-160.991	2	25.65	1	0	0	1	1	1	2	2	1	77
TCGA-DD-A73G-01	0	114.26	-306.79	2	18.31	1	0	0	2	1	2	2	1	0	73
TCGA-DD-AAC9-01	0	11.4	-34.8238	1	26.75	2	1	0	1	1	1	1	2	0	51
TCGA-DD-AACA-01	1	71.06	302	1	25.71	2	1	0	2	1	1	1	1	0	65
TCGA-DD-AACB-01	0	76.35	-141.057	2	29.59	2	1	0	2	1	2	1	2	0	74
TCGA-DD-AACC-01	1	17.64	-948.692	1	22.41	2	1	0	1	1	1	2	1	0	61
TCGA-DD-AACD-01	1	4.96	7.39098	1	19.93	2	1	0	2	1	1	2	1	1	48
TCGA-DD-AACE-01	1	42.02	26.4484	1	23.62	2	1	0	2	1	1	1	2	0	62
TCGA-DD-AACF-01	1	3.91	-134.952	1	21.26	2	1	0	2	1	1	1	1	0	68
TCGA-DD-AACG-01	1	4.11	-461.987	1	23.03	2	1	0	2	2	2	1	1	0	52
TCGA-DD-AACH-01	1	2.73	379.983	1	20.7	2	1	0	2	2	1	2	2	0	69
TCGA-DD-AACI-01	1	47.04	-101.043	1	19.98	2	0	0	2	2	1	1	1	1	69
TCGA-DD-AACJ-01	1	3.29	-232.425	1	28.88	2	0	0	1	2	1	2	1	2	75
TCGA-DD-AACN-01	1	11.73	-869.496	1	23.94	2	1	0	2	1	2	1	1	0	32
TCGA-DD-AACO-01	1	15.74	-1452.73	1	15.99	2	1	0	2	1	1	1	1	0	40
TCGA-DD-AACP-01	0	13.63	658.124	1	25.81	2	0	1	2	1	1	1	2	0	64
TCGA-DD-AACQ-01	1	3.45	92.5055	1	22.41	2	1	0	2	2	1	1	2	0	50
TCGA-DD-AACS-01	0	59.26	-42.5387	1	27.04	2	1	0	2	1	1	2	2	0	39
TCGA-DD-AACT-01	0	51.31	-166.185	2	24.84	2	1	0	1	1	1	2	2	0	69
TCGA-DD-AACU-01	0	51.48	-368.027	1	24.31	2	1	0	2	1	1	1	2	0	59
TCGA-DD-AACV-01	1	11.3	317.296	1	24.51	2	0	1	2	1	1	1	2	0	53
TCGA-DD-AACW-01	0	46.78	-1134.23	1	23.59	2	1	1	2	1	2	1	2	0	43
TCGA-DD-AACX-01	1	1.38	330.736	1	22.06	2	1	1	2	2	1	1	2	1	66
TCGA-DD-AACY-01	1	25.49	-703.741	1	23.62	2	1	0	2	1	1	1	1	0	61
TCGA-DD-AACZ-01	1	2.89	278.899	2	23.42	2	0	0	2	1	1	2	2	1	63
TCGA-DD-AAD0-01	1	1.54	273.7	2	24	2	1	0	1	1	1	1	1	0	73
TCGA-DD-AAD2-01	0	21.62	-37.9669	1	21.37	2	1	0	1	1	1	1	1	0	66
TCGA-DD-AAD5-01	1	4.27	308.83	1	24.22	2	1	1	2	1	1	2	1	0	54
TCGA-DD-AAD8-01	0	40.05	-118.31	2	24.67	2	1	0	1	1	1	1	2	0	73
TCGA-DD-AADA-01	0	40.51	-47.96	2	27.3	2	1	0	2	1	2	1	2	0	66
TCGA-DD-AADB-01	0	40.8	150.414	1	24.98	2	1	0	2	1	2	1	2	0	51
TCGA-DD-AADC-01	1	3.32	444.751	1	26.15	2	1	0	2	1	1	2	1	0	53
TCGA-DD-AADD-01	0	40.44	419.526	1	24.09	2	1	0	2	1	2	2	2	1	51
TCGA-DD-AADG-01	1	8.87	-137.266	1	23.83	2	1	1	2	3	2	1	2	0	70
TCGA-DD-AADI-01	0	35.64	-1203.87	2	23.51	2	1	0	2	1	1	1	1	0	43
TCGA-DD-AADJ-01	0	35.02	-1524.52	2	24.88	2	0	1	2	1	2	2	2	0	70
TCGA-DD-AADK-01	0	34.46	-49.9067	2	22.67	2	1	0	2	2	1	1	2	0	68
TCGA-DD-AADL-01	0	20.89	-205.541	1	20.96	2	1	1	2	1	1	2	1	0	58
TCGA-DD-AADN-01	0	29.5	109.902	1	24.22	2	1	1	2	1	2	1	1	0	59
TCGA-DD-AADO-01	0	14.88	-185.985	1	20.55	2	1	1	2	1	2	1	2	0	55
TCGA-DD-AADP-01	0	15.05	-103.31	1	24.02	2	1	0	2	1	1	1	1	0	45
TCGA-DD-AADQ-01	0	14.32	-343.655	1	23.51	2	1	1	2	2	1	1	2	0	59
TCGA-DD-AADR-01	1	66.62	36.7035	1	25.95	2	1	1	2	1	1	1	2	0	58
TCGA-DD-AADS-01	0	15.57	-1883.93	1	19.71	2	1	1	1	1	1	1	1	0	63
TCGA-DD-AADU-01	0	18.2	15.2645	1	26.49	2	0	1	2	2	1	2	2	0	60
TCGA-DD-AADV-01	0	18.86	-306.907	1	20.66	2	1	1	2	1	1	1	1	0	50
TCGA-DD-AADW-01	1	12.68	284.964	1	18.44	2	1	0	2	1	1	1	2	1	48
TCGA-DD-AADY-01	0	18.23	-986.302	2	21.22	2	1	0	1	1	1	1	1	0	55
TCGA-DD-AAE0-01	0	18.23	283.625	2	22.15	2	1	0	2	3	2	2	2	0	45
TCGA-DD-AAE1-01	0	18.13	-697.818	1	21.71	2	1	0	2	1	2	1	2	0	52
TCGA-DD-AAE2-01	0	20.96	-314.026	1	27.08	2	1	0	2	1	1	2	2	0	51
TCGA-DD-AAE3-01	0	18.59	-1768.36	1	26.81	2	1	1	1	1	1	1	2	0	50
TCGA-DD-AAE4-01	1	3.65	-535.321	2	25.15	2	1	0	1	1	1	1	2	0	49
TCGA-DD-AAE6-01	1	3.45	261.284	2	18.2	2	0	0	1	1	1	2	2	0	59
TCGA-DD-AAE7-01	0	21.16	-408.149	1	25.01	2	1	1	1	1	1	1	2	0	72
TCGA-DD-AAE9-01	0	23.72	64.9711	1	23.14	2	1	1	2	1	1	1	2	0	69
TCGA-DD-AAEA-01	0	18.89	-582.146	1	24.84	2	1	1	2	1	1	2	2	0	65
TCGA-DD-AAEB-01	0	15.7	-116.742	1	28.93	2	1	1	1	1	1	2	2	1	60
TCGA-DD-AAED-01	1	6.5	-236.378	1	25.04	2	1	1	2	1	2	2	2	0	51
TCGA-DD-AAEE-01	1	7.36	-92.5863	1	22.66	2	1	0	2	1	1	2	2	0	55
TCGA-DD-AAEG-01	0	23.62	23.1575	2	18.02	2	0	0	2	1	1	1	1	0	59
TCGA-DD-AAEI-01	1	16.13	242.66	1	28.67	2	1	0	1	1	1	1	1	0	72
TCGA-DD-AAEK-01	0	35.05	-231.063	1	22.41	2	1	0	2	2	2	2	2	0	51
TCGA-DD-AAVP-01	1	29.66	-315.723	1	22.23	2	1	0	1	1	1	1	2	0	48
TCGA-DD-AAVQ-01	1	50.03	-141.711	1	24.62	2	1	0	1	1	2	1	1	1	38
TCGA-DD-AAVR-01	0	82.56	42.9879	1	25.34	2	1	0	1	1	1	1	1	1	44
TCGA-DD-AAVS-01	0	59.89	-1110.23	1	25.21	2	1	0	1	1	2	2	1	1	56
TCGA-DD-AAVU-01	1	53.55	-810.752	1	34.38	2	1	0	1	2	1	1	2	1	46
TCGA-DD-AAVV-01	0	80.65	46.8906	1	28.44	2	1	0	2	2	1	2	2	1	56
TCGA-DD-AAVW-01	0	76.12	-302.691	1	23.62	2	1	0	1	1	2	2	2	0	35
TCGA-DD-AAVX-01	1	12.91	-19.4519	1	20.52	2	1	0	1	2	1	1	1	0	38
TCGA-DD-AAVY-01	0	64.72	-139.088	1	24.3	2	0	0	1	3	1	2	1	0	56
TCGA-DD-AAVZ-01	0	62.42	-375.015	1	21.2	2	1	0	1	1	2	1	1	0	38
TCGA-DD-AAW1-01	0	65.34	-48.4694	1	21.51	2	0	0	1	3	1	1	2	0	55
TCGA-DD-AAW2-01	1	12.84	-290.083	1	20.55	2	0	0	1	1	1	1	2	1	69
TCGA-DD-AAW3-01	0	53.65	-183.089	1	24.39	2	0	0	1	1	1	2	2	0	69
TCGA-G3-A25T-01	1	14.85	126.261	2	22.95	1	1	0	1	3	1	2	1	0	45
TCGA-G3-A25U-01	0	53.75	215.744	2	20.08	2	1	0	2	1	1	1	1	0	63
TCGA-G3-A25V-01	1	16.06	-209.264	1	25.74	1	0	1	1	1	1	1	1	2	68
TCGA-G3-A25X-01	0	58.44	183.419	1	23.88	2	1	0	2	2	1	1	1	0	73
TCGA-G3-A25Y-01	1	11.66	124.58	2	22.83	2	1	0	2	1	1	1	1	0	52
TCGA-G3-A25Z-01	0	21.52	-68.7669	1	23.05	2	1	0	1	1	1	1	1	0	58
TCGA-G3-A3CH-01	1	18.33	-56.9841	1	23.36	2	1	0	1	3	1	1	1	0	53
TCGA-G3-A3CI-01	0	5.91	-31.2865	1	35.14	1	0	0	1	1	1	1	1	1	71
TCGA-G3-A3CJ-01	1	9.72	-3.73335	1	23.78	2	1	0	1	2	1	1	1	0	52
TCGA-G3-A3CK-01	0	19.22	37.1738	1	23.18	2	1	0	1	1	1	1	1	0	61
TCGA-G3-A5SI-01	1	11.43	-49.7113	1	23.62	2	1	0	1	2	1	1	1	1	44
TCGA-G3-A5SJ-01	1	10.12	45.7177	1	29.75	1	1	1	1	1	1	1	2	0	59
TCGA-G3-A6UC-01	1	20.99	-5.9317	1	27.47	1	0	1	1	3	1	2	2	0	65
TCGA-G3-A7M5-01	0	14.68	-907.424	1	25.28	2	0	1	1	1	1	1	2	0	76
TCGA-G3-A7M6-01	1	19.19	85.5141	2	30.84	1	1	0	2	1	1	2	1	0	60
TCGA-G3-A7M7-01	0	11.86	-610.118	1	23.5	1	0	1	1	1	1	1	1	0	65
TCGA-G3-AAV0-01	0	15.64	-707.776	1	23.23	2	1	0	1	1	1	1	2	0	58
TCGA-G3-AAV1-01	1	7.85	-26.1479	1	30.22	2	1	0	2	3	1	1	1	1	51
TCGA-G3-AAV2-01	0	12.22	-263.108	1	23.32	1	1	1	1	1	1	1	2	0	50
TCGA-G3-AAV3-01	0	13.53	-108.313	2	30.12	1	1	1	1	2	1	1	2	1	58
TCGA-G3-AAV7-01	0	11.86	514.098	1	21.3	2	1	0	1	2	1	1	2	0	38
TCGA-MI-A75C-01	0	9.56	65.87	1	27.43	1	1	0	2	1	1	2	2	1	64
TCGA-MI-A75E-01	0	16.66	-118.707	1	33.63	1	1	1	1	3	1	1	1	1	61
TCGA-MI-A75G-01	0	22.93	-157.403	1	21.78	1	1	1	1	2	1	1	1	1	63
TCGA-NI-A4U2-01	1	42.21	-296.638	1	28.04	1	0	1	1	3	1	2	2	0	71
TCGA-RC-A7S9-01	0	21.02	194.427	2	22.38	2	1	0	2	1	1	2	2	0	47
TCGA-RC-A7SB-01	0	19.32	-502.581	1	22.14	2	1	0	1	2	1	2	2	0	53
TCGA-RC-A7SF-01	1	16.49	-26.1185	1	26.3	2	1	0	1	1	1	2	2	0	66
TCGA-RC-A7SH-01	1	2.99	223.004	1	22.46	2	1	0	2	2	2	2	2	1	42
TCGA-RC-A7SK-01	1	10.25	-294.855	1	21.01	2	1	0	2	1	1	2	2	0	59
TCGA-UB-A7MB-01	1	1.58	649.998	1	19.14	1	0	0	2	2	2	2	1	0	24
TCGA-UB-A7MC-01	1	11.79	647.925	1	25.18	1	1	1	2	3	1	2	1	0	59
TCGA-UB-A7ME-01	0	15.97	-632.128	1	27.55	2	1	0	1	1	2	1	2	0	51
TCGA-UB-AA0V-01	0	10.32	-803.803	2	18.61	1	0	0	1	1	1	2	1	0	69
TCGA-WJ-A86L-01	0	11.33	83.0818	2	22.15	1	0	0	1	1	1	2	2	1	68
TCGA-WX-AA47-01	1	15.93	122.382	2	22.32	1	0	0	1	3	1	2	1	2	33
TCGA-XR-A8TC-01	0	43.99	-198.447	2	21.64	1	1	0	1	1	1	2	1	0	43
TCGA-XR-A8TD-01	0	33.84	190.206	2	28.35	1	0	0	2	3	1	2	1	1	49
TCGA-XR-A8TE-01	1	6.9	-247.254	1	17.44	1	0	0	1	3	2	2	1	0	16
TCGA-XR-A8TF-01	1	7.59	67.2354	1	20.69	1	1	0	1	1	1	2	1	0	74
TCGA-XR-A8TG-01	1	11.5	91.6563	1	20.97	1	1	0	1	1	1	2	2	0	58
