# Supplementary material for: A genomic-clinical nomogram predicting recurrence-free survival for patients diagnosed with hepatocellular carcinoma
Source: PeerJ. 2019 Oct 31;7:e7942. doi: 10.7717/peerj.7942 (PMC6825747; doi:10.7717/peerj.7942)
Supplement: Supplemental Information 5 [file peerj-07-7942-s005.zip › TCGAclinical_data_patient.xlsx]

## Sheet: TCGAclinical_data_patient
ID	FORM_COMPLETION_DATE	PROSPECTIVE_COLLECTION	RETROSPECTIVE_COLLECTION	SEX	HEIGHT	WEIGHT	RACE	ETHNICITY	HISTORY_OTHER_MALIGNANCY	HISTORY_NEOADJUVANT_TRTYN	TUMOR_STATUS	VITAL_STATUS	FAMILY_HISTORY_OF_CANCER	FAMILY_HISTORY_CANCER_NUMBER_RELATIVES	HISTORY_HEPATO_CARCINOMA_RISK_FACTORS	OTHER_HEPATO_CARCINOMA_RISK_FACTORS	RADIATION_TREATMENT_ADJUVANT	PHARMACEUTICAL_TX_ADJUVANT	ABLATION_EMBOLIZATION_TX_ADJUVANT	HISTOLOGICAL_DIAGNOSIS	DEFINITIVE_SURGICAL_PROCEDURE	GRADE	RESIDUAL_TUMOR	AJCC_STAGING_EDITION	AJCC_TUMOR_PATHOLOGIC_PT	AJCC_NODES_PATHOLOGIC_PN	AJCC_METASTASIS_PATHOLOGIC_PM	AJCC_PATHOLOGIC_TUMOR_STAGE	VASCULAR_INVASION	CHILD_PUGH_CLASSIFICATION	AFP_AT_PROCUREMENT	AFP_NORM_RANGE_LOWER	AFP_NORM_RANGE_UPPER	PLATELET_COUNT_PRERESECTION	PLATELET_NORM_RANGE_LOWER	PLATELET_NORM_RANGE_UPPER	PROTHROMBIN_TIME_INR_AT_PROCUREMENT	PROTHROM_TIME_INR_NORM_RANGE_LOWER	PROTHROMBIN_TIME_NORM_RANGE_UPPER	SERUM_ALBUMIN_PRERESECTION	SERUM_ALBUMIN_NORM_RANGE_LOWER	SERUM_ALBUMIN_NORM_RANGE_UPPER	BILIRUBIN_TOTAL_NORM_RANGE_UPPER	BILIRUBIN_TOTAL_NORM_RANGE_LOWER	BILIRUBIN_TOTAL	CREATININE_LEVEL_PRERESECTION	CREATININE_NORM_RANGE_LOWER	CREATININE_NORM_RANGE_UPPER	ISHAK_FIBROSIS_SCORE
TCGA-2Y-A9GS-01	11/03/2014	NO	YES	Male	162	92	WHITE	HISPANIC OR LATINO	No	No	WITH TUMOR	Dead	[Not Available]	[Not Available]	Alcohol consumption	[Not Available]	NO	NO	NO	Hepatocellular Carcinoma	Segmentectomy, Single	G2	R0	6th	T2	NX	MX	[Discrepancy]	[Not Available]	[Not Available]	74	0	6	168	143	382	9.9	8.3	11.5	4	3.5	5	1.3	0.2	0.7	1.6	0.8	1.5	[Not Available]
TCGA-2Y-A9GT-01	11/03/2014	NO	YES	Male	182	122	WHITE	NOT HISPANIC OR LATINO	No	No	WITH TUMOR	Dead	YES	1	Alcohol consumption|Hepatitis B|Hepatitis C	[Not Available]	NO	NO	[Not Available]	Hepatocellular Carcinoma	Segmentectomy, Single	G2	R0	6th	T1	NX	MX	Stage I	None	C	17	[Not Available]	7	187	143	382	9.8	8.3	11.5	3.7	3.5	5	1.3	0.2	0.4	0.8	0.8	1.5	[Not Available]
TCGA-2Y-A9GU-01	11/03/2014	NO	YES	Female	154	78	WHITE	NOT HISPANIC OR LATINO	No	No	TUMOR FREE	Alive	YES	2	No History of Primary Risk Factors	[Not Available]	NO	NO	NO	Hepatocellular Carcinoma	Segmentectomy, Single	G2	R0	6th	T1	NX	MX	Stage I	[Not Available]	[Not Available]	304	0	6	281	143	382	10.8	8.3	11.5	4.4	3.5	5	1.3	0.2	0.3	0.9	0.8	1.5	[Not Available]
TCGA-2Y-A9GV-01	11/03/2014	NO	YES	Female	167	85	WHITE	NOT HISPANIC OR LATINO	Yes	No	WITH TUMOR	Dead	NO	[Not Available]	Alcohol consumption	[Not Available]	NO	YES	NO	Hepatocellular Carcinoma	Segmentectomy, Multiple	G1	R0	6th	T1	NX	MX	Stage I	[Not Available]	[Not Available]	6	[Not Available]	7	370	143	382	9.5	8.3	11.5	4.2	3.5	5	1.3	0.2	0.3	0.6	0.8	1.5	[Not Available]
TCGA-2Y-A9GW-01	11/03/2014	NO	YES	Male	182	139	WHITE	NOT HISPANIC OR LATINO	No	No	WITH TUMOR	Dead	YES	1	Alcohol consumption	[Not Available]	NO	NO	NO	Hepatocellular Carcinoma	Segmentectomy, Multiple	G2	R0	6th	T1	N0	MX	Stage I	[Not Available]	[Not Available]	2	0	6	175	143	382	9.7	8.3	11.5	4.5	3.5	5	1.3	0.2	0.6	1	0.8	1.5	[Not Available]
TCGA-2Y-A9GX-01	11/03/2014	NO	YES	Male	175	104	WHITE	NOT HISPANIC OR LATINO	No	No	WITH TUMOR	Alive	NO	[Not Available]	Alcohol consumption	[Not Available]	NO	NO	NO	Hepatocellular Carcinoma	Segmentectomy, Single	G2	R1	6th	T1	NX	MX	Stage I	[Not Available]	[Not Available]	1	0	7	155	143	382	10.3	8.3	11.5	4.3	3.5	5	1.3	0.2	0.4	0.7	0.8	1.5	[Not Available]
TCGA-2Y-A9GY-01	11/03/2014	NO	YES	Female	161	92	WHITE	NOT HISPANIC OR LATINO	No	No	WITH TUMOR	Dead	YES	2	No History of Primary Risk Factors	[Not Available]	NO	NO	NO	Hepatocellular Carcinoma	Segmentectomy, Multiple	G3	R0	6th	T2	NX	MX	Stage II	[Not Available]	[Not Available]	27600	0	7	207	143	382	9.5	8.3	11.5	4.2	3.5	5	1.3	0.2	0.4	0.6	0.8	1.5	[Not Available]
TCGA-2Y-A9GZ-01	11/03/2014	NO	YES	Female	153	51	WHITE	NOT HISPANIC OR LATINO	No	No	WITH TUMOR	Dead	YES	4	No History of Primary Risk Factors	[Not Available]	NO	YES	NO	Hepatocellular Carcinoma	Lobectomy	G2	R0	6th	T2	NX	MX	Stage II	[Not Available]	A	7	0	7	318	143	382	9.9	8.3	11.5	4.5	3.5	5	1.3	0.2	0.7	1.1	0.8	1.5	[Not Available]
TCGA-2Y-A9H0-01	11/03/2014	NO	YES	Male	180	89	WHITE	HISPANIC OR LATINO	No	No	TUMOR FREE	Alive	[Not Available]	[Not Available]	Alcohol consumption|Hepatitis B|Hepatitis C	[Not Available]	NO	NO	NO	Hepatocellular Carcinoma	Segmentectomy, Single	G1	R0	6th	T3	N0	M0	Stage IIIA	[Not Available]	[Not Available]	7598	0	8	207	143	382	12.2	8.3	11.5	2	3.5	5	1.3	0.2	0.8	0.8	0.8	1.5	[Not Available]
TCGA-2Y-A9H1-01	11/03/2014	NO	YES	Male	171	89	WHITE	NOT HISPANIC OR LATINO	No	No	WITH TUMOR	Dead	NO	[Not Available]	Alcohol consumption|Hepatitis C	[Not Available]	NO	NO	YES	Hepatocellular Carcinoma	Segmentectomy, Single	G2	R0	7th	T1	NX	MX	Stage I	[Not Available]	[Not Available]	3	0	7	213	143	382	10	8.3	11.5	4.4	3.5	5	1.3	0.2	0.5	0.9	0.8	1.5	1,2 - Portal Fibrosis
TCGA-2Y-A9H2-01	11/03/2014	NO	YES	Female	176	55	WHITE	NOT HISPANIC OR LATINO	No	No	TUMOR FREE	Alive	NO	[Not Available]	Alcohol consumption	[Not Available]	NO	NO	NO	Hepatocellular Carcinoma	Segmentectomy, Single	G3	R0	7th	T1	N0	MX	Stage I	None	[Not Available]	2	0	7	386	143	382	10.8	8.3	11.5	4.5	3.5	5	1.3	0.2	0.4	1.4	0.8	1.5	[Not Available]
TCGA-2Y-A9H3-01	11/03/2014	NO	YES	Male	179	105	WHITE	HISPANIC OR LATINO	No	No	TUMOR FREE	Alive	YES	3	Alcohol consumption|Non-Alcoholic Fatty Liver Disease	[Not Available]	NO	NO	YES	Hepatocellular Carcinoma	Segmentectomy, Multiple	G1	R0	7th	T2	NX	MX	Stage II	Micro	[Not Available]	5640	0	7	245	143	382	10.5	8.3	11.5	5.3	3.5	5	1.3	0.2	0.3	0.9	0.8	1.5	1,2 - Portal Fibrosis
TCGA-2Y-A9H4-01	11/03/2014	NO	YES	Male	167	61	BLACK OR AFRICAN AMERICAN	NOT HISPANIC OR LATINO	No	No	TUMOR FREE	Alive	YES	2	Alcohol consumption|Hepatitis B	[Not Available]	NO	NO	NO	Hepatocellular Carcinoma	Lobectomy	G2	R0	7th	T1	N0	MX	Stage I	None	A	11	0	7	223	143	382	11	8.3	11.5	4.6	3.5	5	1.3	0.2	0.3	1.2	0.8	1.5	[Not Available]
TCGA-2Y-A9H5-01	11/03/2014	NO	YES	Female	157	69	WHITE	NOT HISPANIC OR LATINO	No	No	WITH TUMOR	Dead	YES	2	Alcohol consumption|Hepatitis C	[Not Available]	NO	NO	NO	Hepatocellular Carcinoma	Segmentectomy, Multiple	G3	R0	7th	T1	N0	MX	Stage I	None	[Not Available]	11700	0	7	204	143	382	10.2	8.3	11.5	4.9	3.5	5	1.3	0.2	0.3	0.6	0.8	1.5	1,2 - Portal Fibrosis
TCGA-2Y-A9H6-01	11/03/2014	NO	YES	Female	156	99	WHITE	NOT HISPANIC OR LATINO	Yes	No	[Not Available]	Alive	YES	1	Alcohol consumption	[Not Available]	NO	NO	NO	Hepatocellular Carcinoma	Segmentectomy, Single	G2	R0	7th	T1	NX	MX	Stage I	Macro	[Not Available]	114	0	7	224	143	382	10.5	8.3	11.5	4	3.5	5	1.3	0.3	0.3	1.8	0.8	1.5	[Not Available]
TCGA-2Y-A9H7-01	11/03/2014	NO	YES	Female	157	104	WHITE	NOT HISPANIC OR LATINO	Yes	No	WITH TUMOR	Alive	NO	[Not Available]	No History of Primary Risk Factors	[Not Available]	NO	NO	NO	Hepatocellular Carcinoma	Lobectomy	G2	R0	7th	T1	N0	MX	Stage I	None	A	6	0	7	165	143	382	10.8	8.3	11.5	3.4	3.5	5	1.3	0.2	0.3	1.2	0.8	1.5	3,4 - Fibrous Speta
TCGA-2Y-A9H8-01	11/03/2014	NO	YES	Female	150	40	WHITE	NOT HISPANIC OR LATINO	No	No	WITH TUMOR	Dead	YES	2	Alcohol consumption	[Not Available]	NO	NO	NO	Hepatocellular Carcinoma	Lobectomy	G2	R0	7th	T1	NX	MX	[Discrepancy]	[Not Available]	[Not Available]	234000	0	7	255	143	382	10.3	8.3	11.5	4.2	3.5	5	1.3	0.2	0.3	0.6	0.8	1.5	[Not Available]
TCGA-2Y-A9H9-01	11/03/2014	NO	YES	Male	178	88	WHITE	NOT HISPANIC OR LATINO	No	No	WITH TUMOR	Alive	YES	2	Alcohol consumption|Hepatitis C	[Not Available]	NO	NO	NO	Hepatocellular Carcinoma	Segmentectomy, Multiple	G2	R0	7th	T1	N0	MX	Stage I	[Not Available]	A	12	0	7	203	143	382	11	8.3	11.5	4.7	3.5	5	1.3	0.2	0.6	0.8	0.8	1.2	[Not Available]
TCGA-2Y-A9HB-01	11/03/2014	NO	YES	Male	167	74	[Not Available]	HISPANIC OR LATINO	No	No	TUMOR FREE	Alive	NO	[Not Available]	Alcohol consumption	[Not Available]	NO	NO	NO	Hepatocellular Carcinoma	Segmentectomy, Single	G2	R0	7th	T1	NX	MX	Stage I	None	[Not Available]	21	0	7	124	143	382	11.1	8.3	11.5	3.9	3.5	5	1.3	0.2	0.6	0.8	0.8	1.5	[Not Available]
TCGA-3K-AAZ8-01	8/25/14	YES	NO	Male	172	84	BLACK OR AFRICAN AMERICAN	NOT HISPANIC OR LATINO	No	No	WITH TUMOR	Alive	NO	[Not Available]	Hepatitis C	[Not Available]	NO	YES	NO	Hepatocellular Carcinoma	Segmentectomy, Multiple	G1	RX	7th	T3b	NX	MX	Stage IIIB	[Not Available]	[Not Available]	[Not Available]	[Not Available]	[Not Available]	[Not Available]	[Not Available]	[Not Available]	[Not Available]	[Not Available]	[Not Available]	[Not Available]	[Not Available]	[Not Available]	[Not Available]	[Not Available]	[Not Available]	[Not Available]	[Not Available]	[Not Available]	5 - Nodular Formation and Incomplete Cirrhosis
TCGA-4R-AA8I-01	06/05/2014	NO	YES	Male	171	103	WHITE	NOT HISPANIC OR LATINO	Yes	No	WITH TUMOR	Dead	NO	[Not Available]	Non-Alcoholic Fatty Liver Disease	[Not Available]	NO	NO	NO	Hepatocellular Carcinoma	Segmentectomy, Single	G2	R0	7th	T2	NX	MX	Stage II	Micro	A	5	0	9	96	150	450	1.1	0.8	1.1	3.8	3.5	4.8	1.5	0.4	1.2	0.7	0.6	1.3	6 - Established Cirrhosis
TCGA-5C-A9VG-01	6/26/14	YES	NO	Male	170	73	WHITE	NOT HISPANIC OR LATINO	No	No	TUMOR FREE	Alive	NO	[Not Available]	Other	Worker at steel factory	NO	NO	NO	Hepatocellular Carcinoma	Lobectomy	G2	R0	7th	T2	N0	M0	Stage II	Micro	A	[Not Available]	[Not Available]	[Not Available]	[Not Available]	[Not Available]	[Not Available]	[Not Available]	[Not Available]	[Not Available]	[Not Available]	[Not Available]	[Not Available]	[Not Available]	[Not Available]	[Not Available]	[Not Available]	[Not Available]	[Not Available]	[Not Available]
TCGA-5C-A9VH-01	6/26/14	YES	NO	Male	165	69	WHITE	NOT HISPANIC OR LATINO	No	No	TUMOR FREE	Alive	NO	[Not Available]	No History of Primary Risk Factors	[Not Available]	NO	NO	NO	Hepatocellular Carcinoma	Segmentectomy, Single	G2	R0	7th	T1	N0	M0	Stage I	None	A	[Not Available]	[Not Available]	[Not Available]	[Not Available]	[Not Available]	[Not Available]	[Not Available]	[Not Available]	[Not Available]	[Not Available]	[Not Available]	[Not Available]	[Not Available]	[Not Available]	[Not Available]	[Not Available]	[Not Available]	[Not Available]	[Not Available]
TCGA-5R-AA1C-01	11/14/14	YES	NO	Male	174	90	WHITE	NOT HISPANIC OR LATINO	No	No	TUMOR FREE	Alive	NO	[Not Available]	No History of Primary Risk Factors	[Not Available]	NO	NO	NO	Hepatocellular Carcinoma	Extended Lobectomy	G2	R0	7th	T2	N0	M0	Stage II	Micro	B	2	0	15	223000	150000	450000	18	11	15	3	3.2	4.6	1.2	0	1.8	1	0.5	1.3	1,2 - Portal Fibrosis
TCGA-5R-AA1D-01	11/14/14	YES	NO	Female	161	59	WHITE	NOT HISPANIC OR LATINO	No	No	TUMOR FREE	Alive	NO	[Not Available]	No History of Primary Risk Factors	[Not Available]	YES	NO	NO	Hepatocellular Carcinoma	Extended Lobectomy	G3	R0	7th	T3a	N0	M0	Stage IIIA	Micro	B	5	0	15	333000	150000	450000	19	11	15	3.3	3.2	4.6	1.2	0	0.5	0.7	0.5	1.3	0 - No Fibrosis
TCGA-BC-4072-01	12/20/10	NO	YES	Female	[Not Available]	[Not Available]	WHITE	NOT HISPANIC OR LATINO	No	No	WITH TUMOR	Dead	YES	7	No History of Primary Risk Factors	[Not Available]	[Not Available]	[Not Available]	[Not Available]	Hepatocellular Carcinoma	Segmentectomy, Multiple	G3	R1	6th	T3	N0	M0	Stage IIIA	Macro	[Not Available]	[Not Available]	[Not Available]	[Not Available]	268	150	440	1	[Not Available]	[Not Available]	4.4	3.5	5	1.2	0	0.5	1	0.7	1.1	[Not Available]
TCGA-BC-4073-01	12/20/10	NO	YES	Male	[Not Available]	[Not Available]	WHITE	NOT HISPANIC OR LATINO	No	No	WITH TUMOR	Alive	YES	3	Hemochromatosis	[Not Available]	[Not Available]	[Not Available]	[Not Available]	Hepatocellular Carcinoma	Segmentectomy, Multiple	G3	R1	6th	T3	N0	MX	Stage IIIA	Macro	[Not Available]	[Not Available]	[Not Available]	[Not Available]	253	150	440	1	[Not Available]	[Not Available]	[Not Available]	[Not Available]	[Not Available]	1.2	0	0.7	1.5	0.7	1.3	[Not Available]
TCGA-BC-A10Q-01	3/23/11	NO	YES	Female	[Not Available]	[Not Available]	WHITE	NOT HISPANIC OR LATINO	No	No	WITH TUMOR	Dead	YES	1	No History of Primary Risk Factors	[Not Available]	[Not Available]	[Not Available]	[Not Available]	Hepatocellular Carcinoma	Extended Lobectomy	[Not Available]	R1	5th	T2	NX	MX	[Not Available]	None	[Not Available]	[Not Available]	[Not Available]	[Not Available]	287000	150	440	0.9	[Not Available]	[Not Available]	4.1	3.5	5	[Not Available]	[Not Available]	0.5	0.6	0.7	1.1	[Not Available]
TCGA-BC-A10R-01	3/23/11	NO	YES	Female	[Not Available]	[Not Available]	WHITE	NOT HISPANIC OR LATINO	No	No	WITH TUMOR	Dead	YES	1	No History of Primary Risk Factors	[Not Available]	[Not Available]	[Not Available]	[Not Available]	Hepatocellular Carcinoma	Lobectomy	G2	R0	5th	T3	NX	MX	[Not Available]	Micro	[Not Available]	27	[Not Available]	[Not Available]	209000	150	440	0.9	[Not Available]	[Not Available]	4	[Not Available]	[Not Available]	[Not Available]	[Not Available]	[Not Available]	0.7	0.7	1.1	[Not Available]
TCGA-BC-A10S-01	3/23/11	NO	YES	Male	[Not Available]	74	WHITE	NOT HISPANIC OR LATINO	No	No	WITH TUMOR	Dead	NO	[Not Available]	Alcohol consumption	[Not Available]	[Not Available]	[Not Available]	[Not Available]	Hepatocellular Carcinoma	Segmentectomy, Multiple	G1	R0	5th	T3	NX	MX	[Not Available]	Micro	[Not Available]	[Not Available]	[Not Available]	[Not Available]	217000	150	440	1.1	[Not Available]	[Not Available]	3.6	[Not Available]	[Not Available]	[Not Available]	[Not Available]	0.6	[Not Available]	[Not Available]	[Not Available]	[Not Available]
TCGA-BC-A10T-01	3/23/11	NO	YES	Male	[Not Available]	86	WHITE	NOT HISPANIC OR LATINO	No	No	WITH TUMOR	Dead	NO	[Not Available]	No History of Primary Risk Factors	[Not Available]	[Not Available]	[Not Available]	[Not Available]	Hepatocellular Carcinoma	Other (specify)	G1	R1	5th	T4	NX	MX	[Not Available]	None	[Not Available]	[Not Available]	[Not Available]	[Not Available]	450000	150	440	1.1	[Not Available]	[Not Available]	3	[Not Available]	[Not Available]	[Not Available]	[Not Available]	0.7	1.2	[Not Available]	[Not Available]	1,2 - Portal Fibrosis
TCGA-BC-A10U-01	3/23/11	NO	YES	Male	[Not Available]	[Not Available]	WHITE	NOT HISPANIC OR LATINO	No	No	WITH TUMOR	Dead	YES	4	Alcohol consumption	[Not Available]	[Not Available]	[Not Available]	[Not Available]	Hepatocellular Carcinoma	Lobectomy	G2	R1	5th	T2	NX	MX	[Not Available]	[Not Available]	[Not Available]	38	[Not Available]	[Not Available]	204000	150	440	1.1	[Not Available]	[Not Available]	4.3	3.5	5	1.2	0	0.4	0.9	0.8	1.4	[Not Available]
TCGA-BC-A10Y-01	3/31/11	NO	YES	Male	175	77	WHITE	NOT HISPANIC OR LATINO	No	No	WITH TUMOR	Dead	NO	[Not Available]	Alcohol consumption	[Not Available]	[Not Available]	[Not Available]	[Not Available]	Hepatocellular Carcinoma	Lobectomy	G3	R0	5th	T4	NX	MX	[Not Available]	Micro	[Not Available]	10575	0	10	239	150	440	1	[Not Available]	[Not Available]	4	3.5	5	1.2	0	0.5	1	0.9	1.4	[Not Available]
TCGA-BC-A110-01	04/01/2011	NO	YES	Female	155	91	BLACK OR AFRICAN AMERICAN	NOT HISPANIC OR LATINO	Yes	No	WITH TUMOR	Dead	YES	2	Alcohol consumption	[Not Available]	[Not Available]	[Not Available]	[Not Available]	Hepatocellular Carcinoma	Segmentectomy, Single	G1	R0	6th	T1	NX	MX	[Not Available]	None	[Not Available]	[Not Available]	0	10	288	150	440	0.9	[Not Available]	[Not Available]	3.7	3.5	5	1.2	0	0.3	3.5	0.7	1.1	[Not Available]
TCGA-BC-A216-01	07/08/2011	NO	YES	Female	164	151	WHITE	[Not Available]	No	No	TUMOR FREE	Alive	YES	2	No History of Primary Risk Factors	[Not Available]	[Not Available]	[Not Available]	[Not Available]	Hepatocellular Carcinoma	Extended Lobectomy	G2	R0	6th	T3	NX	M0	Stage IIIA	None	[Not Available]	831	0	8	211000	140000	440000	1.4	[Not Available]	[Not Available]	3.4	3.5	5	1.5	0	0.6	0.9	0.5	1.5	0 - No Fibrosis
TCGA-BC-A3KG-01	4/19/12	YES	NO	Female	159	64	WHITE	NOT HISPANIC OR LATINO	No	No	WITH TUMOR	Alive	NO	[Not Available]	Alcohol consumption	[Not Available]	[Not Available]	[Not Available]	[Not Available]	Hepatocellular Carcinoma	Lobectomy	G3	R0	7th	T2	N0	M0	Stage II	Micro	[Not Available]	618	0	10	499000	150000	440000	1.1	[Not Available]	[Not Available]	3.6	3.5	5	1.2	0	0.5	0.7	0.6	1	[Not Available]
TCGA-BC-A5W4-01	5/20/13	YES	NO	Male	183	106	WHITE	NOT HISPANIC OR LATINO	Yes	No	TUMOR FREE	Dead	NO	[Not Available]	Alcohol consumption	[Not Available]	NO	NO	NO	Hepatocellular Carcinoma	Segmentectomy, Multiple	G3	R1	7th	T3a	NX	M0	Stage IIIA	Micro	A	[Not Available]	[Not Available]	[Not Available]	102000	150000	440000	12.9	9.9	13	4.2	3.5	5	1.2	0	0.6	[Not Available]	0.7	1.3	[Not Available]
TCGA-BC-A69H-01	6/18/13	YES	NO	Male	173	70	WHITE	NOT HISPANIC OR LATINO	No	No	TUMOR FREE	Alive	NO	[Not Available]	Alcohol consumption	[Not Available]	NO	NO	NO	Hepatocellular Carcinoma	Segmentectomy, Multiple	G3	R0	7th	T2	NX	M0	Stage II	Micro	A	103900	0	[Not Available]	194000	140000	440000	10.7	9.1	12	4.3	3.6	4.8	1.2	0	0.4	0.8	0.8	1.3	[Not Available]
TCGA-BC-A69I-01	6/18/13	YES	NO	Male	180	95	WHITE	[Not Available]	No	No	TUMOR FREE	Alive	YES	1	No History of Primary Risk Factors	[Not Available]	NO	NO	NO	Hepatocellular Carcinoma	Segmentectomy, Multiple	G1	R0	7th	T1	N0	M0	Stage I	None	[Not Available]	2	0	10	171000	150000	440000	10.4	9.9	13	[Not Available]	[Not Available]	[Not Available]	1.2	0	1.2	1.2	0.7	1.3	[Not Available]
TCGA-BC-A8YO-01	03/10/2014	YES	NO	Female	170	74	WHITE	NOT HISPANIC OR LATINO	No	No	WITH TUMOR	Alive	YES	3	Alcohol consumption|Other	Chronic hepatitis, either viral or autoimmune	NO	YES	NO	Hepatocellular Carcinoma	Segmentectomy, Multiple	G3	R0	7th	T4	N0	M0	Stage IIIC	Macro	[Not Available]	[Not Available]	[Not Available]	[Not Available]	441000	150000	440000	1	[Not Available]	[Not Available]	4.3	3.5	5	1.2	0	0.3	0.8	0.6	1	[Not Available]
TCGA-BD-A2L6-01	02/10/2012	YES	NO	Male	168	110	WHITE	[Not Available]	No	No	WITH TUMOR	Alive	[Not Available]	[Not Available]	Alcohol consumption	[Not Available]	[Not Available]	[Not Available]	[Not Available]	Hepatocellular Carcinoma	Lobectomy	G2	R0	7th	T2	NX	MX	[Not Available]	Micro	A	53	0	20	222	156	369	1	0.8	1.2	3.7	3.4	5	1.5	0.3	0.9	1.2	0.5	1.4	3,4 - Fibrous Speta
TCGA-BD-A3EP-01	3/21/12	YES	NO	Female	168	71	BLACK OR AFRICAN AMERICAN	NOT HISPANIC OR LATINO	No	No	TUMOR FREE	Alive	NO	0	No History of Primary Risk Factors	[Not Available]	[Not Available]	[Not Available]	[Not Available]	Hepatocellular Carcinoma	Lobectomy	G2	R0	7th	T1	N0	M0	Stage I	None	A	17	0	20	333	156	369	1	0.8	1.2	3.8	3.4	5	1.5	0.3	0.6	1.1	0.5	1.4	1,2 - Portal Fibrosis
TCGA-BD-A3ER-01	3/21/12	YES	NO	Male	188	111	WHITE	NOT HISPANIC OR LATINO	Yes	No	TUMOR FREE	Alive	NO	0	Hemochromatosis	Alcohol Consumption	[Not Available]	[Not Available]	[Not Available]	Hepatocellular Carcinoma	Segmentectomy, Multiple	G2	R0	7th	T2	NX	MX	Stage II	None	A	5	0	20	208	156	369	1.2	0.8	1.2	3.9	3.4	5	1.5	0.3	0.7	0.9	0.5	1.4	6 - Established Cirrhosis
TCGA-CC-5259-01	03/06/2012	YES	NO	Female	153	49	ASIAN	NOT HISPANIC OR LATINO	No	No	TUMOR FREE	Alive	NO	[Not Available]	No History of Primary Risk Factors	[Not Available]	[Not Available]	[Not Available]	[Not Available]	Hepatocellular Carcinoma	Segmentectomy, Single	G2	R0	7th	T4	N0	M0	Stage IIIC	[Not Available]	[Not Available]	[Not Available]	[Not Available]	[Not Available]	[Not Available]	[Not Available]	[Not Available]	[Not Available]	[Not Available]	[Not Available]	[Not Available]	[Not Available]	[Not Available]	[Not Available]	[Not Available]	[Not Available]	[Not Available]	[Not Available]	[Not Available]	[Not Available]
TCGA-CC-A123-01	4/18/11	YES	NO	Female	[Not Available]	[Not Available]	ASIAN	NOT HISPANIC OR LATINO	No	No	TUMOR FREE	Alive	[Not Available]	[Not Available]	[Not Available]	[Not Available]	[Not Available]	[Not Available]	[Not Available]	Hepatocellular Carcinoma	Other (specify)	G1	RX	6th	T3	N0	M0	Stage IIIA	None	[Not Available]	[Not Available]	[Not Available]	[Not Available]	[Not Available]	[Not Available]	[Not Available]	[Not Available]	[Not Available]	[Not Available]	[Not Available]	[Not Available]	[Not Available]	[Not Available]	[Not Available]	[Not Available]	[Not Available]	[Not Available]	[Not Available]	[Not Available]
TCGA-CC-A3M9-01	03/06/2012	YES	NO	Male	174	61	ASIAN	NOT HISPANIC OR LATINO	No	No	TUMOR FREE	Dead	NO	[Not Available]	Alcohol consumption	[Not Available]	[Not Available]	[Not Available]	[Not Available]	Hepatocellular Carcinoma	Lobectomy	G3	R0	7th	T3	N0	M0	Stage IIIA	[Not Available]	[Not Available]	[Not Available]	[Not Available]	[Not Available]	[Not Available]	[Not Available]	[Not Available]	[Not Available]	[Not Available]	[Not Available]	[Not Available]	[Not Available]	[Not Available]	[Not Available]	[Not Available]	[Not Available]	[Not Available]	[Not Available]	[Not Available]	[Not Available]
TCGA-CC-A3MA-01	03/06/2012	YES	NO	Male	168	66	ASIAN	NOT HISPANIC OR LATINO	No	No	TUMOR FREE	Dead	NO	[Not Available]	Alcohol consumption	[Not Available]	[Not Available]	[Not Available]	[Not Available]	Hepatocellular Carcinoma	Lobectomy	G2	R0	7th	T3	N0	M0	Stage IIIA	[Not Available]	[Not Available]	[Not Available]	[Not Available]	[Not Available]	[Not Available]	[Not Available]	[Not Available]	[Not Available]	[Not Available]	[Not Available]	[Not Available]	[Not Available]	[Not Available]	[Not Available]	[Not Available]	[Not Available]	[Not Available]	[Not Available]	[Not Available]	[Not Available]
TCGA-CC-A3MB-01	03/06/2012	YES	NO	Male	176	58	ASIAN	NOT HISPANIC OR LATINO	No	No	TUMOR FREE	Dead	NO	[Not Available]	No History of Primary Risk Factors	[Not Available]	[Not Available]	[Not Available]	[Not Available]	Hepatocellular Carcinoma	Lobectomy	G1	R0	7th	T3	N0	M0	Stage IIIA	[Not Available]	[Not Available]	[Not Available]	[Not Available]	[Not Available]	[Not Available]	[Not Available]	[Not Available]	[Not Available]	[Not Available]	[Not Available]	[Not Available]	[Not Available]	[Not Available]	[Not Available]	[Not Available]	[Not Available]	[Not Available]	[Not Available]	[Not Available]	[Not Available]
TCGA-CC-A3MC-01	03/06/2012	YES	NO	Male	163	52	ASIAN	NOT HISPANIC OR LATINO	No	No	TUMOR FREE	Alive	NO	[Not Available]	Alcohol consumption	[Not Available]	[Not Available]	[Not Available]	[Not Available]	Hepatocellular Carcinoma	Lobectomy	G2	R0	7th	T3	N0	M0	Stage IIIA	[Not Available]	[Not Available]	[Not Available]	[Not Available]	[Not Available]	[Not Available]	[Not Available]	[Not Available]	[Not Available]	[Not Available]	[Not Available]	[Not Available]	[Not Available]	[Not Available]	[Not Available]	[Not Available]	[Not Available]	[Not Available]	[Not Available]	[Not Available]	[Not Available]
TCGA-CC-A5UC-01	8/21/14	YES	NO	Male	165	57	ASIAN	NOT HISPANIC OR LATINO	No	No	TUMOR FREE	Dead	NO	[Not Available]	Alcohol consumption	[Not Available]	[Not Available]	[Not Available]	[Not Available]	Hepatocellular Carcinoma	Lobectomy	G3	R0	6th	T3	N0	M0	Stage IIIA	[Not Available]	[Not Available]	[Not Available]	[Not Available]	[Not Available]	[Not Available]	[Not Available]	[Not Available]	[Not Available]	[Not Available]	[Not Available]	[Not Available]	[Not Available]	[Not Available]	[Not Available]	[Not Available]	[Not Available]	[Not Available]	[Not Available]	[Not Available]	[Not Available]
TCGA-CC-A5UD-01	8/21/14	YES	NO	Male	170	62	ASIAN	NOT HISPANIC OR LATINO	No	No	TUMOR FREE	Dead	NO	[Not Available]	Alcohol consumption	[Not Available]	[Not Available]	[Not Available]	[Not Available]	Hepatocellular Carcinoma	Lobectomy	G2	R0	6th	T3	N0	M0	Stage IIIA	[Not Available]	[Not Available]	[Not Available]	[Not Available]	[Not Available]	[Not Available]	[Not Available]	[Not Available]	[Not Available]	[Not Available]	[Not Available]	[Not Available]	[Not Available]	[Not Available]	[Not Available]	[Not Available]	[Not Available]	[Not Available]	[Not Available]	[Not Available]	[Not Available]
TCGA-CC-A5UE-01	8/21/14	YES	NO	Male	175	65	ASIAN	NOT HISPANIC OR LATINO	No	No	TUMOR FREE	Dead	NO	[Not Available]	Alcohol consumption	[Not Available]	[Not Available]	[Not Available]	[Not Available]	Hepatocellular Carcinoma	Lobectomy	G2	R0	6th	T4	N0	M0	Stage IIIB	[Not Available]	[Not Available]	[Not Available]	[Not Available]	[Not Available]	[Not Available]	[Not Available]	[Not Available]	[Not Available]	[Not Available]	[Not Available]	[Not Available]	[Not Available]	[Not Available]	[Not Available]	[Not Available]	[Not Available]	[Not Available]	[Not Available]	[Not Available]	[Not Available]
TCGA-CC-A7IE-01	8/22/14	YES	NO	Male	172	62	ASIAN	NOT HISPANIC OR LATINO	No	No	TUMOR FREE	Dead	NO	[Not Available]	Alcohol consumption	[Not Available]	[Not Available]	[Not Available]	[Not Available]	Hepatocellular Carcinoma	Lobectomy	G2	R0	6th	T3	N0	M0	Stage IIIA	[Not Available]	[Not Available]	[Not Available]	[Not Available]	[Not Available]	[Not Available]	[Not Available]	[Not Available]	[Not Available]	[Not Available]	[Not Available]	[Not Available]	[Not Available]	[Not Available]	[Not Available]	[Not Available]	[Not Available]	[Not Available]	[Not Available]	[Not Available]	[Not Available]
TCGA-CC-A7IF-01	8/22/14	YES	NO	Male	169	58	ASIAN	NOT HISPANIC OR LATINO	No	No	TUMOR FREE	Dead	NO	[Not Available]	Alcohol consumption	[Not Available]	[Not Available]	[Not Available]	[Not Available]	Hepatocellular Carcinoma	Lobectomy	G1	R0	6th	T3	N0	M0	Stage IIIA	[Not Available]	[Not Available]	[Not Available]	[Not Available]	[Not Available]	[Not Available]	[Not Available]	[Not Available]	[Not Available]	[Not Available]	[Not Available]	[Not Available]	[Not Available]	[Not Available]	[Not Available]	[Not Available]	[Not Available]	[Not Available]	[Not Available]	[Not Available]	[Not Available]
TCGA-CC-A7IG-01	8/22/14	YES	NO	Male	174	62	ASIAN	NOT HISPANIC OR LATINO	No	No	TUMOR FREE	Dead	NO	[Not Available]	Alcohol consumption	[Not Available]	[Not Available]	[Not Available]	[Not Available]	Hepatocellular Carcinoma	Lobectomy	G2	R0	6th	T2	N0	M0	Stage II	[Not Available]	[Not Available]	[Not Available]	[Not Available]	[Not Available]	[Not Available]	[Not Available]	[Not Available]	[Not Available]	[Not Available]	[Not Available]	[Not Available]	[Not Available]	[Not Available]	[Not Available]	[Not Available]	[Not Available]	[Not Available]	[Not Available]	[Not Available]	[Not Available]
TCGA-CC-A7IH-01	8/22/14	YES	NO	Male	175	56	ASIAN	NOT HISPANIC OR LATINO	No	No	TUMOR FREE	Alive	NO	[Not Available]	Alcohol consumption	[Not Available]	[Not Available]	[Not Available]	[Not Available]	Hepatocellular Carcinoma	Lobectomy	G1	R0	6th	T3	N0	M0	Stage IIIA	[Not Available]	[Not Available]	[Not Available]	[Not Available]	[Not Available]	[Not Available]	[Not Available]	[Not Available]	[Not Available]	[Not Available]	[Not Available]	[Not Available]	[Not Available]	[Not Available]	[Not Available]	[Not Available]	[Not Available]	[Not Available]	[Not Available]	[Not Available]	[Not Available]
TCGA-CC-A7II-01	8/22/14	YES	NO	Male	168	52	ASIAN	NOT HISPANIC OR LATINO	No	No	TUMOR FREE	Alive	NO	[Not Available]	Alcohol consumption	[Not Available]	[Not Available]	[Not Available]	[Not Available]	Hepatocellular Carcinoma	Lobectomy	G3	R0	6th	T3	N0	M0	Stage IIIA	[Not Available]	[Not Available]	[Not Available]	[Not Available]	[Not Available]	[Not Available]	[Not Available]	[Not Available]	[Not Available]	[Not Available]	[Not Available]	[Not Available]	[Not Available]	[Not Available]	[Not Available]	[Not Available]	[Not Available]	[Not Available]	[Not Available]	[Not Available]	[Not Available]
TCGA-CC-A7IJ-01	8/22/14	YES	NO	Male	165	54	ASIAN	NOT HISPANIC OR LATINO	No	No	TUMOR FREE	Alive	NO	[Not Available]	Alcohol consumption	[Not Available]	[Not Available]	[Not Available]	[Not Available]	Hepatocellular Carcinoma	Lobectomy	G3	R0	6th	T2	N0	M0	Stage II	[Not Available]	[Not Available]	[Not Available]	[Not Available]	[Not Available]	[Not Available]	[Not Available]	[Not Available]	[Not Available]	[Not Available]	[Not Available]	[Not Available]	[Not Available]	[Not Available]	[Not Available]	[Not Available]	[Not Available]	[Not Available]	[Not Available]	[Not Available]	[Not Available]
TCGA-CC-A7IK-01	8/22/14	YES	NO	Male	168	57	ASIAN	NOT HISPANIC OR LATINO	No	No	TUMOR FREE	Dead	NO	[Not Available]	Alcohol consumption	[Not Available]	[Not Available]	[Not Available]	[Not Available]	Hepatocellular Carcinoma	Lobectomy	G3	R0	6th	T3	N0	M0	Stage IIIA	[Not Available]	[Not Available]	[Not Available]	[Not Available]	[Not Available]	[Not Available]	[Not Available]	[Not Available]	[Not Available]	[Not Available]	[Not Available]	[Not Available]	[Not Available]	[Not Available]	[Not Available]	[Not Available]	[Not Available]	[Not Available]	[Not Available]	[Not Available]	[Not Available]
TCGA-CC-A7IL-01	8/22/14	YES	NO	Male	174	63	ASIAN	NOT HISPANIC OR LATINO	No	No	TUMOR FREE	Dead	NO	[Not Available]	Alcohol consumption	[Not Available]	[Not Available]	[Not Available]	[Not Available]	Hepatocellular Carcinoma	Lobectomy	G1	R0	6th	T3	N0	M0	Stage IIIA	[Not Available]	[Not Available]	[Not Available]	[Not Available]	[Not Available]	[Not Available]	[Not Available]	[Not Available]	[Not Available]	[Not Available]	[Not Available]	[Not Available]	[Not Available]	[Not Available]	[Not Available]	[Not Available]	[Not Available]	[Not Available]	[Not Available]	[Not Available]	[Not Available]
TCGA-CC-A8HS-01	8/22/14	YES	NO	Male	172	62	ASIAN	NOT HISPANIC OR LATINO	No	No	TUMOR FREE	Dead	NO	[Not Available]	No History of Primary Risk Factors	[Not Available]	[Not Available]	[Not Available]	[Not Available]	Hepatocellular Carcinoma	Lobectomy	G1	R0	6th	T3	N1	M0	Stage IIIC	[Not Available]	[Not Available]	[Not Available]	[Not Available]	[Not Available]	[Not Available]	[Not Available]	[Not Available]	[Not Available]	[Not Available]	[Not Available]	[Not Available]	[Not Available]	[Not Available]	[Not Available]	[Not Available]	[Not Available]	[Not Available]	[Not Available]	[Not Available]	[Not Available]
TCGA-CC-A8HT-01	8/22/14	YES	NO	Male	159	48	ASIAN	NOT HISPANIC OR LATINO	No	No	TUMOR FREE	Dead	NO	[Not Available]	Alcohol consumption	[Not Available]	[Not Available]	[Not Available]	[Not Available]	Hepatocellular Carcinoma	Lobectomy	G2	R0	6th	T3	N0	M0	Stage IIIA	[Not Available]	[Not Available]	[Not Available]	[Not Available]	[Not Available]	[Not Available]	[Not Available]	[Not Available]	[Not Available]	[Not Available]	[Not Available]	[Not Available]	[Not Available]	[Not Available]	[Not Available]	[Not Available]	[Not Available]	[Not Available]	[Not Available]	[Not Available]	[Not Available]
TCGA-CC-A8HU-01	8/22/14	YES	NO	Female	163	42	ASIAN	NOT HISPANIC OR LATINO	No	No	TUMOR FREE	Dead	NO	[Not Available]	No History of Primary Risk Factors	[Not Available]	[Not Available]	[Not Available]	[Not Available]	Hepatocellular Carcinoma	Lobectomy	G3	R0	6th	T3	N0	M0	Stage IIIA	[Not Available]	[Not Available]	[Not Available]	[Not Available]	[Not Available]	[Not Available]	[Not Available]	[Not Available]	[Not Available]	[Not Available]	[Not Available]	[Not Available]	[Not Available]	[Not Available]	[Not Available]	[Not Available]	[Not Available]	[Not Available]	[Not Available]	[Not Available]	[Not Available]
TCGA-CC-A8HV-01	8/22/14	YES	NO	Female	159	51	ASIAN	NOT HISPANIC OR LATINO	No	No	TUMOR FREE	Dead	NO	[Not Available]	No History of Primary Risk Factors	[Not Available]	[Not Available]	[Not Available]	[Not Available]	Hepatocellular Carcinoma	Lobectomy	G2	R0	6th	T2	N0	M0	Stage II	[Not Available]	[Not Available]	[Not Available]	[Not Available]	[Not Available]	[Not Available]	[Not Available]	[Not Available]	[Not Available]	[Not Available]	[Not Available]	[Not Available]	[Not Available]	[Not Available]	[Not Available]	[Not Available]	[Not Available]	[Not Available]	[Not Available]	[Not Available]	[Not Available]
TCGA-CC-A9FS-01	8/22/14	YES	NO	Male	174	72	ASIAN	NOT HISPANIC OR LATINO	No	No	TUMOR FREE	Alive	NO	[Not Available]	Alcohol consumption	[Not Available]	[Not Available]	[Not Available]	[Not Available]	Hepatocellular Carcinoma	Lobectomy	G2	R0	6th	T2	N0	M0	Stage II	[Not Available]	[Not Available]	[Not Available]	[Not Available]	[Not Available]	[Not Available]	[Not Available]	[Not Available]	[Not Available]	[Not Available]	[Not Available]	[Not Available]	[Not Available]	[Not Available]	[Not Available]	[Not Available]	[Not Available]	[Not Available]	[Not Available]	[Not Available]	[Not Available]
TCGA-CC-A9FW-01	8/22/14	YES	NO	Male	175	67	ASIAN	NOT HISPANIC OR LATINO	No	No	TUMOR FREE	Alive	NO	[Not Available]	Alcohol consumption	[Not Available]	[Not Available]	[Not Available]	[Not Available]	Hepatocellular Carcinoma	Lobectomy	G2	R0	6th	T3	N0	M0	Stage IIIA	[Not Available]	[Not Available]	[Not Available]	[Not Available]	[Not Available]	[Not Available]	[Not Available]	[Not Available]	[Not Available]	[Not Available]	[Not Available]	[Not Available]	[Not Available]	[Not Available]	[Not Available]	[Not Available]	[Not Available]	[Not Available]	[Not Available]	[Not Available]	[Not Available]
TCGA-DD-A113-01	12/29/10	NO	YES	Female	154	56	WHITE	NOT HISPANIC OR LATINO	No	No	WITH TUMOR	Alive	[Not Available]	[Not Available]	Other	Smoking	[Not Available]	[Not Available]	[Not Available]	Hepatocellular Carcinoma	Segmentectomy, Multiple	G3	R0	6th	T2	N0	M0	Stage II	Micro	A	133	0	6	365	150	450	0.9	0.9	1.2	4.3	3.5	5	1	0.1	0.5	0.8	0.7	1.2	0 - No Fibrosis
TCGA-DD-A115-01	12/29/10	NO	YES	Male	168	79	WHITE	[Not Available]	No	No	WITH TUMOR	Dead	NO	[Not Available]	Alcohol consumption	Smoking	[Not Available]	[Not Available]	[Not Available]	Hepatocellular Carcinoma	Extended Lobectomy	G2	R0	5th	T3	N0	M0	Stage IIIA	None	A	10	0	6	337	150	450	1	[Not Available]	[Not Available]	4.1	3.5	5	1	0.1	0.6	1.1	0.1	1.2	0 - No Fibrosis
TCGA-DD-A116-01	12/29/10	NO	YES	Male	175	73	ASIAN	NOT HISPANIC OR LATINO	No	No	TUMOR FREE	Dead	NO	0	Hepatitis B	[Not Available]	[Not Available]	[Not Available]	[Not Available]	Hepatocellular Carcinoma	Segmentectomy, Multiple	G3	R0	5th	T3	N0	M0	Stage IIIA	[Not Available]	A	24	0	6	157	150	450	1	[Not Available]	[Not Available]	4.1	3.5	5	1	0.1	1.1	1.1	0.8	1.4	3,4 - Fibrous Speta
TCGA-DD-A118-01	12/29/10	NO	YES	Female	169	75	WHITE	NOT HISPANIC OR LATINO	No	No	[Not Available]	Alive	NO	[Not Available]	[Not Available]	[Not Available]	[Not Available]	[Not Available]	[Not Available]	Hepatocellular Carcinoma	Lobectomy	G2	R0	6th	T2	N0	M0	Stage II	None	A	85150	0	6	381	150	450	1	[Not Available]	[Not Available]	3.4	3.4	4.8	1	0.1	0.5	0.9	0.7	1.2	0 - No Fibrosis
TCGA-DD-A11C-01	12/29/10	NO	YES	Male	186	123	WHITE	NOT HISPANIC OR LATINO	No	No	TUMOR FREE	Alive	YES	1	[Not Available]	[Not Available]	[Not Available]	[Not Available]	[Not Available]	Hepatocellular Carcinoma	Lobectomy	G3	RX	6th	T1	N0	M0	Stage I	None	A	11	0	6	391	150	450	1	[Not Available]	[Not Available]	3.6	3.5	5	1	0.1	2.3	0.9	0.9	1.4	0 - No Fibrosis
TCGA-DD-A11D-01	12/29/10	NO	YES	Female	163	73	WHITE	NOT HISPANIC OR LATINO	No	No	WITH TUMOR	Dead	YES	2	Non-Alcoholic Fatty Liver Disease	[Not Available]	[Not Available]	[Not Available]	[Not Available]	Hepatocellular Carcinoma	Lobectomy	G2	R0	6th	T1	N0	M0	Stage I	None	A	8	0	6	249	150	450	0.9	0.9	1.2	4.5	3.5	5	1	0.1	0.5	1.1	0.6	1.1	6 - Established Cirrhosis
TCGA-DD-A1E9-01	05/10/2011	NO	YES	Male	172	101	WHITE	NOT HISPANIC OR LATINO	No	No	[Not Available]	Dead	YES	4	Alcohol consumption	[Not Available]	[Not Available]	[Not Available]	[Not Available]	Hepatocellular Carcinoma	Segmentectomy, Multiple	G2	R0	5th	T1	N0	M0	Stage I	None	A	202	0	6	110	150	450	10.4	8.4	12	4.1	3.5	5	1	0.1	13	0.9	0.8	1.3	6 - Established Cirrhosis
TCGA-DD-A1EA-01	5/16/11	NO	YES	Male	168	94	ASIAN	NOT HISPANIC OR LATINO	No	No	WITH TUMOR	Alive	YES	1	Hepatitis B	smoking	[Not Available]	[Not Available]	[Not Available]	Hepatocellular Carcinoma	Segmentectomy, Multiple	G2	R0	5th	T2	N0	M0	Stage II	Micro	A	3	0	6	209	150	450	10.2	8.3	10.8	3.3	3.5	5	1	0.1	0.9	1.2	0.8	1.3	1,2 - Portal Fibrosis
TCGA-DD-A1EB-01	05/09/2011	NO	YES	Female	164	57	[Not Available]	[Not Available]	No	No	[Discrepancy]	Alive	YES	1	Other	smoking	[Not Available]	[Not Available]	[Not Available]	Hepatocellular Carcinoma	Lobectomy	G2	R0	5th	T1	N0	M0	Stage I	None	B	7	0	6	204	150	450	8.7	8.4	12	3.7	3.5	5	1	0.1	0.3	1.3	0.6	1.1	0 - No Fibrosis
TCGA-DD-A1EC-01	04/06/2011	NO	YES	Female	157	50	WHITE	NOT HISPANIC OR LATINO	No	No	[Not Available]	Alive	NO	[Not Available]	[Not Available]	[Not Available]	[Not Available]	[Not Available]	[Not Available]	Hepatocellular Carcinoma	Segmentectomy, Multiple	G3	R0	6th	T1	N0	M0	Stage I	None	A	2	0	6	556	150	450	11	8.4	12	3.2	3.5	5	1	0.1	0.4	0.8	0.7	1.2	0 - No Fibrosis
TCGA-DD-A1ED-01	5/16/11	NO	YES	Male	168	85	WHITE	NOT HISPANIC OR LATINO	No	No	TUMOR FREE	Alive	NO	[Not Available]	Alcohol consumption	tattoos	[Not Available]	[Not Available]	[Not Available]	Hepatocellular Carcinoma	Segmentectomy, Multiple	G1	R0	6th	T1	N0	M0	Stage I	None	A	3	0	6	219	150	450	8.9	8.4	12	4.2	3.5	5	1	0.1	0.8	1.3	0.8	1.3	0 - No Fibrosis
TCGA-DD-A1EE-01	05/10/2011	NO	YES	Male	175	77	WHITE	NOT HISPANIC OR LATINO	No	No	WITH TUMOR	Dead	NO	[Not Available]	Hepatitis C	[Not Available]	[Not Available]	[Not Available]	[Not Available]	Hepatocellular Carcinoma	Segmentectomy, Multiple	G3	R0	6th	T3	N0	M0	Stage IIIA	None	B	3	0	6	208	150	450	14.3	8.4	12	2.7	3.5	5	1	0.1	0.5	1.2	0.8	1.3	6 - Established Cirrhosis
TCGA-DD-A1EG-01	04/09/2013	NO	YES	Male	168	82	WHITE	NOT HISPANIC OR LATINO	No	No	WITH TUMOR	Dead	YES	1	Alcohol consumption|Non-Alcoholic Fatty Liver Disease	[Not Available]	NO	YES	YES	Hepatocellular Carcinoma	Lobectomy	G3	R0	7th	T1	N0	M0	Stage I	None	A	16	0	6	146	150	450	9.1	8.4	12	4.2	3.5	5	1	0.1	0.7	0.6	0.8	1.3	1,2 - Portal Fibrosis
TCGA-DD-A1EH-01	5/16/11	NO	YES	Male	179	70	WHITE	NOT HISPANIC OR LATINO	No	No	WITH TUMOR	Alive	YES	1	Hepatitis B	[Not Available]	[Not Available]	[Not Available]	[Not Available]	Hepatocellular Carcinoma	Lobectomy	G3	R0	6th	T3	N0	M0	Stage III	Macro	B	94340	0	6	212	150	450	10.4	9.5	13.8	4.7	3.5	5	1	0.1	1	1	0.8	1.3	3,4 - Fibrous Speta
TCGA-DD-A1EI-01	05/10/2011	NO	YES	Male	175	69	ASIAN	NOT HISPANIC OR LATINO	No	No	TUMOR FREE	Alive	NO	0	Hepatitis B	cirrhosis	[Not Available]	[Not Available]	[Not Available]	Hepatocellular Carcinoma	Lobectomy	G2	R0	6th	T1	N0	M0	Stage I	None	B	24	0	6	148	150	450	10.9	8.3	10.8	5.1	3.5	5	1	0.1	0.7	0.9	0.8	1.3	6 - Established Cirrhosis
TCGA-DD-A1EJ-01	05/10/2011	NO	YES	Female	154	64	WHITE	NOT HISPANIC OR LATINO	No	No	WITH TUMOR	Dead	YES	1	No History of Primary Risk Factors	[Not Available]	[Not Available]	[Not Available]	[Not Available]	Hepatocellular Carcinoma	Lobectomy	G2	R0	6th	T1	N1	M0	Stage IIIC	None	B	18840	0	6	608	150	450	10.2	8.3	10.8	3.5	3.2	5	1	0.1	0.7	0.6	0.6	1.1	0 - No Fibrosis
TCGA-DD-A39V-01	01/05/2012	NO	YES	Male	174	79	WHITE	NOT HISPANIC OR LATINO	No	No	WITH TUMOR	Dead	YES	3	No History of Primary Risk Factors	[Not Available]	[Not Available]	[Not Available]	[Not Available]	Hepatocellular Carcinoma	Lobectomy	G3	R0	5th	T2	NX	M0	Stage II	None	A	[Not Available]	[Not Available]	[Not Available]	193	150	450	11.4	8.4	12	4	3.5	5	[Not Available]	[Not Available]	[Not Available]	0.9	0.8	1.2	0 - No Fibrosis
TCGA-DD-A39X-01	01/05/2012	NO	YES	Female	152	48	WHITE	NOT HISPANIC OR LATINO	No	No	WITH TUMOR	Dead	YES	2	No History of Primary Risk Factors	[Not Available]	[Not Available]	[Not Available]	[Not Available]	Hepatocellular Carcinoma	Segmentectomy, Multiple	G2	R0	5th	T1	NX	M0	Stage I	None	A	10	0	6	180	150	450	9.8	8.4	12	4.1	3.5	5	1	0.1	0.5	0.9	0.6	0.9	0 - No Fibrosis
TCGA-DD-A3A0-01	01/05/2012	NO	YES	Male	178	88	WHITE	NOT HISPANIC OR LATINO	No	No	WITH TUMOR	Dead	NO	[Not Available]	No History of Primary Risk Factors	[Not Available]	[Not Available]	[Not Available]	[Not Available]	Hepatocellular Carcinoma	Segmentectomy, Multiple	G2	R0	5th	T1	NX	M0	Stage I	None	A	1	0	6	138	150	450	13.2	8.4	12	3.3	3.5	5	1	0.1	1.4	2.7	0.8	1.2	0 - No Fibrosis
TCGA-DD-A3A4-01	01/06/2012	NO	YES	Male	189	65	WHITE	NOT HISPANIC OR LATINO	No	No	WITH TUMOR	Dead	YES	2	Other	Tobacco use	[Not Available]	[Not Available]	[Not Available]	Hepatocellular Carcinoma	Extended Lobectomy	G3	R0	5th	T3	N0	M0	Stage IIIA	None	B	[Not Available]	[Not Available]	[Not Available]	283	150	450	11	8.4	12	3.3	3.5	5	1	0.1	1	1	0.4	1.2	0 - No Fibrosis
TCGA-DD-A3A5-01	01/05/2012	NO	YES	Female	170	58	WHITE	NOT HISPANIC OR LATINO	No	No	WITH TUMOR	Dead	NO	[Not Available]	No History of Primary Risk Factors	[Not Available]	[Not Available]	[Not Available]	[Not Available]	Hepatocellular Carcinoma	Segmentectomy, Multiple	G2	R0	4th	T3	N0	M0	Stage III	None	A	55	0	6	312	150	450	8.7	8.4	12	4.2	3.5	5	1.1	0.1	0.8	0.7	0.6	0.9	0 - No Fibrosis
TCGA-DD-A3A7-01	04/09/2013	NO	YES	Male	188	80	[Not Available]	[Not Available]	No	No	WITH TUMOR	Dead	YES	4	Alcohol consumption|Other	tobacco	NO	NO	NO	Hepatocellular Carcinoma	Lobectomy	G3	R0	7th	T3b	N0	M0	Stage IIIB	Micro	[Not Available]	120	0	6	562	150	450	10.6	8.4	12	[Not Available]	[Not Available]	[Not Available]	1.1	0.1	0.8	1.4	0.8	1.2	0 - No Fibrosis
TCGA-DD-A4NA-01	12/21/12	NO	YES	Female	166	93	WHITE	NOT HISPANIC OR LATINO	No	No	TUMOR FREE	Alive	YES	2	No History of Primary Risk Factors	[Not Available]	[Not Available]	[Not Available]	[Not Available]	Hepatocellular Carcinoma	Extended Lobectomy	G3	R0	6th	T2	N1	M0	Stage IIIC	[Not Available]	[Not Available]	3	0	6	332	150	450	9.6	8.3	10.8	[Not Available]	[Not Available]	[Not Available]	[Not Available]	[Not Available]	[Not Available]	0.8	0.6	1.1	5 - Nodular Formation and Incomplete Cirrhosis
TCGA-DD-A4ND-01	12/18/12	NO	YES	Female	162	89	WHITE	NOT HISPANIC OR LATINO	Yes	No	WITH TUMOR	Alive	YES	3	No History of Primary Risk Factors	[Not Available]	NO	NO	NO	Hepatocellular Carcinoma	Lobectomy	G3	R0	6th	T1	N0	M0	Stage I	None	A	[Not Available]	[Not Available]	[Not Available]	[Not Available]	[Not Available]	[Not Available]	8.8	8.4	12	3.9	3.5	5	1	0.1	0.5	0.7	0.6	1.1	0 - No Fibrosis
TCGA-DD-A4NE-01	12/21/12	NO	YES	Female	170	79	WHITE	HISPANIC OR LATINO	No	No	WITH TUMOR	Dead	YES	3	No History of Primary Risk Factors	[Not Available]	NO	NO	NO	Hepatocellular Carcinoma	Extended Lobectomy	G3	R0	7th	T3a	N0	M0	Stage IIIA	None	A	28	0	6	348	150	450	10.2	8.3	10.8	4.2	3.5	5	1	0.1	0.9	0.8	0.6	1	0 - No Fibrosis
TCGA-DD-A4NF-01	1/29/13	NO	YES	Male	173	86	WHITE	NOT HISPANIC OR LATINO	No	No	TUMOR FREE	Alive	NO	[Not Available]	Hepatitis C	[Not Available]	NO	NO	NO	Hepatocellular Carcinoma	Segmentectomy, Single	G2	R0	7th	T1	N0	M0	Stage I	None	A	6	0	6	97	150	450	12.7	9.5	13.8	4	3.5	5	1	0.1	0.5	0.9	0.8	1.3	6 - Established Cirrhosis
TCGA-DD-A4NG-01	1/29/13	NO	YES	Male	164	94	WHITE	NOT HISPANIC OR LATINO	No	No	WITH TUMOR	Dead	YES	1	Alcohol consumption	[Not Available]	NO	NO	NO	Hepatocellular Carcinoma	Segmentectomy, Multiple	G2	R0	7th	T3a	NX	M0	Stage IIIA	Micro	A	3	0	6	220	150	450	10.6	8.3	10.8	4.5	3.5	5	1	0.1	0.5	0.9	0.8	1.3	[Not Available]
TCGA-DD-A4NH-01	1/29/13	NO	YES	Female	157	81	WHITE	NOT HISPANIC OR LATINO	No	No	WITH TUMOR	Alive	YES	1	Alcohol consumption	[Not Available]	NO	NO	NO	Hepatocellular Carcinoma	Extended Lobectomy	G3	R0	7th	T3b	N0	M0	Stage IIIB	Macro	A	92889	0	6	226	150	450	11.8	9.5	13.8	4	3.5	5	1	0.1	0.6	0.8	0.6	1.1	1,2 - Portal Fibrosis
TCGA-DD-A4NI-01	1/29/13	NO	YES	Male	172	99	WHITE	NOT HISPANIC OR LATINO	Yes	No	TUMOR FREE	Alive	YES	6	Alcohol consumption|Non-Alcoholic Fatty Liver Disease	tobacco	NO	NO	NO	Hepatocellular Carcinoma	Lobectomy	G2	R0	7th	T2	NX	M0	Stage II	None	A	6	0	6	187	150	450	12.4	9.5	13.8	4.4	3.5	5	1	0.1	0.6	1.1	0.8	1.3	0 - No Fibrosis
TCGA-DD-A4NJ-01	02/05/2013	NO	YES	Female	164	88	WHITE	NOT HISPANIC OR LATINO	No	No	TUMOR FREE	Alive	YES	1	Non-Alcoholic Fatty Liver Disease	[Not Available]	NO	NO	NO	Hepatocellular Carcinoma	Lobectomy	G2	R0	7th	T2	N0	M0	Stage II	None	A	5	0	6	303	150	450	11.5	9.5	13.8	4.7	3.5	5	1	0.1	0.4	0.7	0.6	1.1	1,2 - Portal Fibrosis
TCGA-DD-A4NK-01	02/05/2013	NO	YES	Female	[Not Available]	84	WHITE	NOT HISPANIC OR LATINO	No	No	WITH TUMOR	Dead	YES	3	No History of Primary Risk Factors	[Not Available]	NO	NO	YES	Hepatocellular Carcinoma	Lobectomy	G2	R0	6th	T3	N0	M0	Stage IIIA	None	A	3	0	6	372	150	450	8.7	8.4	12	4.1	3.5	5	1	0.1	0.5	1.1	0.7	1.2	0 - No Fibrosis
TCGA-DD-A4NL-01	02/05/2013	NO	YES	Male	173	113	WHITE	NOT HISPANIC OR LATINO	No	No	TUMOR FREE	Alive	NO	[Not Available]	Alcohol consumption|Other	Tobacco use	NO	NO	NO	Hepatocellular Carcinoma	Segmentectomy, Single	G1	R0	6th	T1	N0	M0	Stage I	None	[Not Available]	2	0	6	266	150	450	[Not Available]	[Not Available]	[Not Available]	4.4	3.5	5	1	0.1	0.3	1	0.8	1.3	0 - No Fibrosis
TCGA-DD-A4NN-01	02/05/2013	NO	YES	Female	163	59	WHITE	NOT HISPANIC OR LATINO	No	No	WITH TUMOR	Dead	YES	1	No History of Primary Risk Factors	[Not Available]	NO	NO	NO	Hepatocellular Carcinoma	Segmentectomy, Multiple	G3	R0	6th	T1	N0	M0	Stage I	None	A	4223	0	6	307	150	450	8.8	8	12	4.3	3.5	5	1	0.1	0.5	0.9	0.7	1.2	0 - No Fibrosis
TCGA-DD-A4NO-01	02/05/2013	NO	YES	Male	176	109	WHITE	NOT HISPANIC OR LATINO	No	No	WITH TUMOR	Alive	NO	[Not Available]	Hepatitis C|Other	Tobacco use	NO	NO	NO	Hepatocellular Carcinoma	Segmentectomy, Multiple	G1	R0	6th	T1	N0	M0	Stage I	None	A	3	0	6	201	150	450	9.9	8.4	12	4.5	3.5	5	1	0.1	0.4	1.6	0.8	1.3	0 - No Fibrosis
TCGA-DD-A4NP-01	02/05/2013	NO	YES	Male	177	79	WHITE	NOT HISPANIC OR LATINO	No	No	WITH TUMOR	Alive	NO	[Not Available]	No History of Primary Risk Factors	[Not Available]	NO	NO	NO	Hepatocellular Carcinoma	Lobectomy	G3	R0	6th	T1	N0	M0	Stage I	None	B	2	0	6	348	150	450	8.9	8.4	12	2.4	3.5	5	1	0.1	0.7	1.9	0.9	1.4	0 - No Fibrosis
TCGA-DD-A4NQ-01	02/11/2013	NO	YES	Male	159	75	WHITE	HISPANIC OR LATINO	No	No	WITH TUMOR	Dead	YES	1	Hepatitis B|Other	tobacco	NO	NO	NO	Hepatocellular Carcinoma	Segmentectomy, Multiple	G3	R0	6th	T2	N0	M0	Stage II	Macro	A	141	0	6	283	150	450	10.1	8.4	12	4.4	3.5	5	1	0.1	0.7	0.8	0.8	1.3	[Not Available]
TCGA-DD-A4NS-01	02/11/2013	NO	YES	Female	167	58	WHITE	NOT HISPANIC OR LATINO	No	No	WITH TUMOR	Dead	YES	2	Alcohol consumption	[Not Available]	NO	NO	NO	Hepatocellular Carcinoma	Lobectomy	G2	R0	6th	T1	N0	M0	Stage I	None	[Not Available]	2	0	6	270	150	450	8.8	8.4	12	[Not Available]	[Not Available]	[Not Available]	1	0.1	0.9	1.1	0.7	1.2	0 - No Fibrosis
TCGA-DD-A4NV-01	02/11/2013	NO	YES	Male	179	129	WHITE	NOT HISPANIC OR LATINO	No	No	TUMOR FREE	Alive	YES	1	Non-Alcoholic Fatty Liver Disease|Other	morbid obesity, tobacco use	NO	NO	NO	Hepatocellular Carcinoma	Segmentectomy, Multiple	G1	R0	6th	T3	N0	M0	Stage IIIA	None	A	3	0	6	240	150	450	9	8.4	12	3.9	3.5	5	1	0.1	0.5	0.8	0.8	1.3	0 - No Fibrosis
TCGA-DD-A73A-01	9/30/13	NO	YES	Male	174	102	WHITE	NOT HISPANIC OR LATINO	No	No	TUMOR FREE	Alive	NO	[Not Available]	Alcohol consumption	[Not Available]	NO	NO	NO	Hepatocellular Carcinoma	Segmentectomy, Single	G2	R0	7th	T1	N0	M0	Stage I	None	A	4	0	6	89	150	450	12.8	9.5	13.8	4.4	3.5	5	1	0.1	1.2	1.4	0.8	1.3	3,4 - Fibrous Speta
TCGA-DD-A73B-01	9/30/13	NO	YES	Female	154	74	WHITE	HISPANIC OR LATINO	No	No	WITH TUMOR	Dead	YES	1	Alpha-1 Antitrypsin Deficiency|Other	Gilbert's syndrome.	NO	NO	NO	Hepatocellular Carcinoma	Segmentectomy, Multiple	G2	R0	7th	T1	N0	M0	Stage I	None	B	30	0	6	88	150	450	1.1	0.8	1.2	3.5	3.5	5	1	0.1	2.1	0.9	0.6	1.1	6 - Established Cirrhosis
TCGA-DD-A73C-01	9/30/13	NO	YES	Female	159	49	WHITE	NOT HISPANIC OR LATINO	No	No	TUMOR FREE	Alive	YES	1	No History of Primary Risk Factors	[Not Available]	NO	NO	NO	Hepatocellular Carcinoma	Segmentectomy, Multiple	G1	R0	7th	T3a	N0	M0	Stage IIIA	None	A	3	0	6	247	150	450	11.7	9.5	13.8	4.9	3.5	5	1	0.1	0.7	0.8	0.6	1.1	0 - No Fibrosis
TCGA-DD-A73D-01	9/30/13	NO	YES	Female	170	102	WHITE	NOT HISPANIC OR LATINO	No	No	TUMOR FREE	Alive	YES	1	Hepatitis C	[Not Available]	NO	NO	NO	Hepatocellular Carcinoma	Segmentectomy, Single	G1	R0	7th	T2	NX	MX	Stage II	Micro	A	4	0	6	214	150	450	12.5	9.5	13.8	4.5	3.5	5	1	0.1	0.3	0.8	0.6	1.1	6 - Established Cirrhosis
TCGA-DD-A73F-01	9/30/13	NO	YES	Female	164	69	WHITE	NOT HISPANIC OR LATINO	No	No	TUMOR FREE	Alive	YES	1	No History of Primary Risk Factors	[Not Available]	NO	NO	NO	Hepatocellular Carcinoma	Segmentectomy, Multiple	G1	R0	7th	T1	N0	M0	Stage I	None	A	283	0	6	243	150	450	10.9	9.5	13.8	4.6	3.5	5	1	0.1	0.5	1	0.6	1.1	0 - No Fibrosis
TCGA-DD-A73G-01	10/01/2013	NO	YES	Female	155	44	WHITE	NOT HISPANIC OR LATINO	No	No	TUMOR FREE	Alive	YES	1	No History of Primary Risk Factors	[Not Available]	NO	NO	NO	Hepatocellular Carcinoma	Segmentectomy, Multiple	G3	R0	6th	T1	N0	M0	Stage I	None	A	2035400	0	6	460	150	450	11.7	8.4	12	3.2	3.5	5	1	0.1	0.5	0.7	0.7	1.2	0 - No Fibrosis
TCGA-DD-AAC9-01	6/28/14	NO	YES	Male	174	81	ASIAN	NOT HISPANIC OR LATINO	No	No	TUMOR FREE	Alive	NO	[Not Available]	Hepatitis B	[Not Available]	NO	NO	NO	Hepatocellular Carcinoma	Segmentectomy, Single	G2	R0	6th	T1	N0	M0	Stage I	None	A	5	0	8	149	130	400	0.9	1	1	4.2	3.8	5.3	1.2	0.2	0.7	1.3	0.7	1.5	6 - Established Cirrhosis
TCGA-DD-AACA-01	6/28/14	NO	YES	Male	165	70	ASIAN	NOT HISPANIC OR LATINO	No	No	WITH TUMOR	Alive	NO	[Not Available]	Hepatitis B	[Not Available]	NO	NO	NO	Hepatocellular Carcinoma	Segmentectomy, Single	G3	R0	6th	T1	N0	M0	Stage I	None	A	7	0	8	136	130	400	0.9	1	1	3.7	3.8	5.3	1.2	0.2	0.7	1.2	0.7	1.5	6 - Established Cirrhosis
TCGA-DD-AACB-01	6/28/14	NO	YES	Female	156	72	ASIAN	NOT HISPANIC OR LATINO	No	No	TUMOR FREE	Alive	NO	[Not Available]	Hepatitis B	[Not Available]	NO	NO	NO	Hepatocellular Carcinoma	Lobectomy	G3	R0	6th	T1	N0	M0	Stage I	Micro	A	1902	0	8	179	130	400	0.8	1	1	4.1	3.8	5.3	1.2	0.2	0.8	1.1	0.7	1.5	6 - Established Cirrhosis
TCGA-DD-AACC-01	6/28/14	NO	YES	Male	165	61	ASIAN	NOT HISPANIC OR LATINO	No	No	WITH TUMOR	Dead	NO	[Not Available]	Hepatitis B	[Not Available]	NO	NO	NO	Hepatocellular Carcinoma	Segmentectomy, Single	G2	R0	6th	T1	N0	M0	Stage I	None	A	24	0	8	208	130	400	1	1	1	3.9	3.8	5.3	1.2	0.2	0.5	1.3	0.7	1.5	6 - Established Cirrhosis
TCGA-DD-AACD-01	6/28/14	NO	YES	Male	182	66	ASIAN	NOT HISPANIC OR LATINO	No	No	WITH TUMOR	Dead	YES	3	Hepatitis B	[Not Available]	NO	NO	NO	Hepatocellular Carcinoma	Lobectomy	G4	R0	6th	T1	N0	M0	Stage I	Micro	A	2	0	8	268	130	400	6.9	1	1	3.9	3.8	5.3	1.2	0.2	0.3	1	0.7	1.5	1,2 - Portal Fibrosis
TCGA-DD-AACE-01	6/28/14	NO	YES	Male	162	62	ASIAN	NOT HISPANIC OR LATINO	No	No	WITH TUMOR	Alive	NO	[Not Available]	Hepatitis B	[Not Available]	NO	NO	NO	Hepatocellular Carcinoma	Segmentectomy, Single	G3	R0	6th	T1	N0	M0	Stage I	None	A	2	0	8	175	130	400	0.9	1	1	4.4	3.8	5.3	1.2	0.2	0.9	1.2	0.7	1.5	6 - Established Cirrhosis
TCGA-DD-AACF-01	6/28/14	NO	YES	Male	168	60	ASIAN	NOT HISPANIC OR LATINO	No	No	WITH TUMOR	Dead	NO	[Not Available]	Hepatitis C	[Not Available]	NO	NO	NO	Hepatocellular Carcinoma	Lobectomy	G3	R0	6th	T1	N0	M0	Stage I	None	A	16	0	8	99	130	400	1.1	1	1	3.5	3.8	5.3	1.2	0.2	0.5	1.1	0.7	1.5	6 - Established Cirrhosis
TCGA-DD-AACG-01	6/28/14	NO	YES	Male	168	65	ASIAN	NOT HISPANIC OR LATINO	No	No	WITH TUMOR	Dead	NO	[Not Available]	Hepatitis B	[Not Available]	NO	NO	NO	Hepatocellular Carcinoma	Lobectomy	G4	R0	6th	T2	N0	M0	Stage II	Micro	A	11718	0	8	196	130	400	0.9	1	1	3.6	3.8	5.3	1.2	0.2	1	1.5	0.7	1.5	6 - Established Cirrhosis
TCGA-DD-AACH-01	6/28/14	NO	YES	Male	160	53	ASIAN	NOT HISPANIC OR LATINO	No	No	TUMOR FREE	Dead	NO	[Not Available]	Hepatitis B	[Not Available]	NO	NO	NO	Hepatocellular Carcinoma	Lobectomy	G3	R0	6th	T2	N0	M0	Stage II	Micro	A	7	0	8	290	130	400	0.9	1	1	4.3	3.8	5.3	1.2	0.2	1.5	1.2	0.7	15	6 - Established Cirrhosis
TCGA-DD-AACI-01	6/28/14	NO	YES	Male	155	48	ASIAN	NOT HISPANIC OR LATINO	No	No	WITH TUMOR	Alive	NO	[Not Available]	[Not Available]	[Not Available]	NO	NO	NO	Hepatocellular Carcinoma	Segmentectomy, Single	G3	R0	6th	T2	N0	M0	Stage II	None	A	1	0	8	106	130	400	1	1	1	3.6	3.8	5.3	1.2	0.2	0.5	1	0.7	1.5	5 - Nodular Formation and Incomplete Cirrhosis
TCGA-DD-AACJ-01	7/15/14	NO	YES	Male	159	73	ASIAN	NOT HISPANIC OR LATINO	No	No	WITH TUMOR	Alive	NO	[Not Available]	[Not Available]	[Not Available]	NO	NO	NO	Hepatocellular Carcinoma	Lobectomy	G2	R0	6th	T2	N0	M0	Stage II	Micro	A	25	0	8	213	130	400	0.8	1	1	3.6	3.8	5.3	1.2	0.2	1	1	0.7	1.5	[Not Available]
TCGA-DD-AACM-01	6/29/14	NO	YES	Male	177	68	ASIAN	NOT HISPANIC OR LATINO	No	No	WITH TUMOR	Alive	NO	[Not Available]	Hepatitis B	[Not Available]	NO	NO	NO	Hepatocellular Carcinoma	Lobectomy	G3	R0	6th	T2	N0	M0	Stage II	None	A	2	0	8	113	130	400	0.9	1	1	4.2	3.8	5.3	1.2	0.2	1.6	1.2	0.7	1.5	3,4 - Fibrous Speta
TCGA-DD-AACN-01	6/29/14	NO	YES	Male	171	70	ASIAN	NOT HISPANIC OR LATINO	No	No	WITH TUMOR	Alive	NO	[Not Available]	Hepatitis B	[Not Available]	NO	NO	YES	Hepatocellular Carcinoma	Segmentectomy, Multiple	G3	R0	6th	T1	N0	M0	Stage I	None	A	699	0	9	185	130	400	1	1	1	3.9	3.8	5.3	1.2	0.2	2.2	1.5	0.7	1.5	[Not Available]
TCGA-DD-AACO-01	6/29/14	NO	YES	Male	164	43	ASIAN	NOT HISPANIC OR LATINO	No	No	WITH TUMOR	Alive	NO	[Not Available]	Hepatitis B	[Not Available]	NO	NO	NO	Hepatocellular Carcinoma	Segmentectomy, Single	G3	R0	6th	T1	N0	M0	Stage I	None	A	5	0	9	88	130	400	1	1	1	3.7	3.8	5.3	1.2	0.2	0.6	1.4	0.7	1.5	6 - Established Cirrhosis
TCGA-DD-AACP-01	6/29/14	NO	YES	Male	155	62	ASIAN	NOT HISPANIC OR LATINO	No	No	[Not Available]	Alive	NO	[Not Available]	Alcohol consumption	[Not Available]	NO	NO	NO	Hepatocellular Carcinoma	Segmentectomy, Single	G3	R0	6th	T1	N0	M0	Stage I	None	A	227	0	8	151	130	400	0.9	1	1	4.1	3.8	5.3	1.2	0.2	1.1	1.1	0.7	1.5	[Not Available]
TCGA-DD-AACQ-01	6/29/14	NO	YES	Male	169	64	ASIAN	NOT HISPANIC OR LATINO	No	No	WITH TUMOR	Dead	NO	[Not Available]	Hepatitis B	[Not Available]	NO	NO	NO	Hepatocellular Carcinoma	Lobectomy	G3	R0	6th	T2	N0	M0	Stage II	None	A	7	0	8	157	130	400	1	1	1	4.2	3.8	5.3	1.2	0.2	0.8	1.3	0.7	1.5	[Not Available]
TCGA-DD-AACS-01	6/29/14	NO	YES	Male	172	80	ASIAN	NOT HISPANIC OR LATINO	No	No	TUMOR FREE	Alive	NO	[Not Available]	Hepatitis B	[Not Available]	NO	NO	NO	Hepatocellular Carcinoma	Segmentectomy, Single	G3	R0	6th	T1	N0	M0	Stage I	None	A	1	0	8	223	130	400	1	1	1	4.3	3.8	5.3	1.2	0.2	1	1.1	0.7	1.5	[Not Available]
TCGA-DD-AACT-01	6/29/14	NO	YES	Female	158	62	ASIAN	NOT HISPANIC OR LATINO	No	No	TUMOR FREE	Alive	NO	[Not Available]	Hepatitis B	[Not Available]	NO	NO	NO	Hepatocellular Carcinoma	Segmentectomy, Single	G2	R0	7th	T1	N0	M0	Stage I	None	A	4	0	8	213	130	400	1	1	1	4.4	3.8	5.3	1.2	0.2	0.8	0.7	0.7	1.5	[Not Available]
TCGA-DD-AACU-01	6/29/14	NO	YES	Male	166	67	ASIAN	NOT HISPANIC OR LATINO	No	No	TUMOR FREE	Alive	NO	[Not Available]	Hepatitis B	[Not Available]	NO	NO	NO	Hepatocellular Carcinoma	Segmentectomy, Single	G3	R0	7th	T1	N0	M0	Stage I	None	A	22	0	8	166	130	400	0.9	1	1	4.4	3.8	5.3	1.2	0.2	0.3	1.1	0.7	1.5	[Not Available]
TCGA-DD-AACV-01	6/29/14	NO	YES	Male	169	70	ASIAN	NOT HISPANIC OR LATINO	No	No	WITH TUMOR	Alive	NO	[Not Available]	Alcohol consumption	[Not Available]	NO	NO	YES	Hepatocellular Carcinoma	Segmentectomy, Single	G3	R0	7th	T1	N0	M0	Stage I	Micro	A	9	0	8	164	130	400	1	1	1	4.3	3.8	5.3	1.2	0.2	0.6	1.2	0.7	1.5	[Not Available]
TCGA-DD-AACW-01	6/29/14	NO	YES	Male	166	65	ASIAN	NOT HISPANIC OR LATINO	No	No	TUMOR FREE	Alive	NO	[Not Available]	Alcohol consumption|Hepatitis B	[Not Available]	NO	NO	NO	Hepatocellular Carcinoma	Segmentectomy, Single	G3	R0	7th	T1	N0	M0	Stage I	None	A	1726	0	8	137	130	400	1.1	1	1	4	3.8	5.3	1.2	0.2	0.6	1	0.7	1.5	[Not Available]
TCGA-DD-AACX-01	6/29/14	NO	YES	Male	155	53	ASIAN	NOT HISPANIC OR LATINO	No	No	WITH TUMOR	Alive	NO	[Not Available]	Alcohol consumption|Hepatitis B	[Not Available]	NO	NO	NO	Hepatocellular Carcinoma	Lobectomy	G3	R0	7th	T2	N0	M0	Stage II	None	A	3	0	8	179	130	400	0.9	1	1	4.2	3.8	5.3	1.2	0.2	0.5	0.8	0.7	1.5	3,4 - Fibrous Speta
TCGA-DD-AACY-01	6/29/14	NO	YES	Male	162	62	ASIAN	NOT HISPANIC OR LATINO	No	No	WITH TUMOR	Alive	NO	[Not Available]	Hepatitis B	[Not Available]	NO	NO	YES	Hepatocellular Carcinoma	Extended Lobectomy	G3	R0	7th	T1	N0	M0	Stage I	None	A	290	0	8	114	130	400	1.1	1	1	3.1	3.8	5.3	1.2	0.2	1.3	0.6	0.7	1.5	3,4 - Fibrous Speta
TCGA-DD-AACZ-01	6/29/14	NO	YES	Female	149	52	ASIAN	NOT HISPANIC OR LATINO	No	No	TUMOR FREE	Dead	NO	[Not Available]	[Not Available]	[Not Available]	NO	NO	NO	Hepatocellular Carcinoma	Extended Lobectomy	G4	R0	7th	T1	N0	M0	Stage I	Macro	A	25	0	8	412	130	400	1	1	1	4.5	3.8	5.3	1.2	0.2	0.4	0.6	0.7	1.5	[Not Available]
TCGA-DD-AAD0-01	6/29/14	NO	YES	Female	150	54	ASIAN	NOT HISPANIC OR LATINO	No	No	WITH TUMOR	Alive	NO	[Not Available]	Hepatitis B	[Not Available]	NO	NO	NO	Hepatocellular Carcinoma	Lobectomy	G2	R0	7th	T1	N0	M0	Stage I	None	A	4	0	8	86	130	400	1	1	1	3.4	3.8	5.3	1.2	0.2	0.8	0.5	0.7	1.5	[Not Available]
TCGA-DD-AAD1-01	6/29/14	NO	YES	Female	161	44	ASIAN	NOT HISPANIC OR LATINO	No	No	WITH TUMOR	Alive	NO	[Not Available]	Hepatitis B|Hepatitis C	[Not Available]	NO	NO	NO	Hepatocellular Carcinoma	Segmentectomy, Single	G4	R1	7th	T1	N0	M0	Stage I	None	A	451	0	8	157	130	400	0.9	1	1	4.5	3.8	5.3	1.2	0.2	0.6	0.5	0.7	1.5	[Not Available]
TCGA-DD-AAD2-01	6/29/14	NO	YES	Male	156	52	ASIAN	NOT HISPANIC OR LATINO	No	No	TUMOR FREE	Alive	NO	[Not Available]	Hepatitis B	[Not Available]	NO	NO	NO	Hepatocellular Carcinoma	Lobectomy	G2	R0	7th	T1	N0	M0	Stage I	Micro	A	25	0	8	172	130	400	1	1	1	3.5	3.8	5.3	1.2	0.2	0.3	0.8	0.7	1.5	1,2 - Portal Fibrosis
TCGA-DD-AAD3-01	6/29/14	NO	YES	Male	178	77	ASIAN	NOT HISPANIC OR LATINO	No	No	TUMOR FREE	Alive	NO	[Not Available]	Alcohol consumption|Hepatitis B	[Not Available]	NO	NO	NO	Hepatocellular Carcinoma	Segmentectomy, Multiple	G2	R0	7th	T1	N0	M0	Stage I	None	A	[Not Available]	[Not Available]	[Not Available]	181	130	400	1	1	1	3.9	3.8	5.3	1.2	0.2	0.4	0.8	0.7	1.5	1,2 - Portal Fibrosis
TCGA-DD-AAD5-01	07/07/2014	NO	YES	Male	170	70	ASIAN	NOT HISPANIC OR LATINO	No	No	WITH TUMOR	Alive	NO	[Not Available]	Alcohol consumption|Hepatitis B	[Not Available]	NO	NO	NO	Hepatocellular Carcinoma	Lobectomy	G3	R0	7th	T1	N0	M0	Stage I	None	A	73	0	8	349	130	400	1.2	1	1	3.7	3.8	5.3	1.2	0.2	0.6	0.6	0.7	1.5	3,4 - Fibrous Speta
TCGA-DD-AAD6-01	07/07/2014	NO	YES	Male	167	93	ASIAN	NOT HISPANIC OR LATINO	No	No	TUMOR FREE	Alive	NO	[Not Available]	Hepatitis B	[Not Available]	NO	NO	NO	Hepatocellular Carcinoma	Segmentectomy, Single	G3	R0	7th	T3a	N0	M0	Stage IIIA	None	A	[Not Available]	[Not Available]	[Not Available]	185	130	400	1	1	1	2.7	3.8	5.3	1.2	0.2	0.6	1.1	0.7	1.5	[Not Available]
TCGA-DD-AAD8-01	07/07/2014	NO	YES	Female	152	57	ASIAN	NOT HISPANIC OR LATINO	No	No	TUMOR FREE	Alive	NO	[Not Available]	Hepatitis B|Hepatitis C	[Not Available]	NO	NO	NO	Hepatocellular Carcinoma	Segmentectomy, Single	G2	R0	7th	T1	N0	M0	Stage I	None	A	4	0	8	130	130	400	1.1	1	1	4.3	3.8	5.3	1.2	0.2	0.3	0.6	0.7	1.5	1,2 - Portal Fibrosis
TCGA-DD-AADA-01	07/07/2014	NO	YES	Female	147	59	ASIAN	NOT HISPANIC OR LATINO	No	No	TUMOR FREE	Alive	NO	[Not Available]	Hepatitis B	[Not Available]	NO	NO	NO	Hepatocellular Carcinoma	Segmentectomy, Single	G3	R0	7th	T1	N0	M0	Stage I	Macro	A	8698	0	8	173	130	400	1.1	1	1	4.1	3.8	5.3	1.2	0.2	0.5	0.6	0.7	1.5	[Not Available]
TCGA-DD-AADB-01	07/07/2014	NO	YES	Male	165	68	ASIAN	NOT HISPANIC OR LATINO	No	No	TUMOR FREE	Alive	NO	[Not Available]	Hepatitis B	[Not Available]	NO	NO	NO	Hepatocellular Carcinoma	Segmentectomy, Single	G4	R0	7th	T1	N0	M0	Stage I	None	A	419	0	8	180	130	400	1	1	1	4.5	3.8	5.3	1.2	0.2	1.5	0.8	0.7	1.5	[Not Available]
TCGA-DD-AADC-01	07/07/2014	NO	YES	Male	176	81	ASIAN	NOT HISPANIC OR LATINO	No	No	WITH TUMOR	Dead	NO	[Not Available]	Hepatitis B	[Not Available]	NO	NO	NO	Hepatocellular Carcinoma	Segmentectomy, Multiple	G3	R0	7th	T1	N0	M0	Stage I	Macro	A	36	0	8	212	130	400	1.2	1	1	3.8	3.8	5.3	1.2	0.2	0.7	0.8	0.7	1.5	[Not Available]
TCGA-DD-AADD-01	07/07/2014	NO	YES	Male	168	68	ASIAN	NOT HISPANIC OR LATINO	No	No	TUMOR FREE	Alive	NO	[Not Available]	Hepatitis B	[Not Available]	NO	NO	NO	Hepatocellular Carcinoma	Segmentectomy, Multiple	G4	R0	7th	T1	N0	M0	Stage I	None	A	9804	0	8	299	130	400	1.1	1	1	4.1	3.8	5.3	1.2	0.2	0.4	0.9	0.7	1.5	[Not Available]
TCGA-DD-AADE-01	07/07/2014	NO	YES	Male	166	63	ASIAN	NOT HISPANIC OR LATINO	No	No	WITH TUMOR	Alive	NO	[Not Available]	Hepatitis B	[Not Available]	NO	NO	NO	Hepatocellular Carcinoma	Lobectomy	G4	R0	7th	T1	N0	M0	Stage I	Micro	A	7	0	8	148	130	400	1.1	1	1	3.9	3.8	5.3	1.2	0.2	0.5	1.1	0.7	1.5	3,4 - Fibrous Speta
TCGA-DD-AADG-01	07/07/2014	NO	YES	Male	160	61	ASIAN	NOT HISPANIC OR LATINO	No	No	TUMOR FREE	Alive	NO	[Not Available]	Alcohol consumption|Hepatitis B	[Not Available]	NO	NO	NO	Hepatocellular Carcinoma	Lobectomy	G3	R0	7th	T3a	N0	M0	Stage IIIA	None	A	2256	0	8	170	130	400	1	1	1	4.2	3.8	5.3	1.2	0.2	0.9	1	0.7	1.5	3,4 - Fibrous Speta
TCGA-DD-AADI-01	07/07/2014	NO	YES	Female	165	64	ASIAN	NOT HISPANIC OR LATINO	No	No	TUMOR FREE	Alive	NO	[Not Available]	Hepatitis B	[Not Available]	NO	NO	NO	Hepatocellular Carcinoma	Segmentectomy, Single	G3	R0	7th	T1	N0	M0	Stage I	None	A	27	0	8	141	130	400	1.1	1	1	3.8	3.8	5.3	1.2	0.2	0.5	0.8	0.7	1.5	[Not Available]
TCGA-DD-AADJ-01	07/07/2014	NO	YES	Female	154	59	ASIAN	NOT HISPANIC OR LATINO	No	No	TUMOR FREE	Alive	NO	[Not Available]	[Not Available]	[Not Available]	NO	NO	NO	Hepatocellular Carcinoma	Lobectomy	G3	R0	7th	T1	N0	M0	Stage I	None	A	708	0	8	203	130	400	1	1	1	4.2	3.8	5.3	1.2	0.2	0.6	0.6	0.7	1.5	[Not Available]
TCGA-DD-AADK-01	7/14/14	NO	YES	Female	150	51	ASIAN	NOT HISPANIC OR LATINO	No	No	TUMOR FREE	Alive	NO	[Not Available]	Hepatitis B	[Not Available]	NO	NO	NO	Hepatocellular Carcinoma	Segmentectomy, Multiple	G3	R0	7th	T2	N0	M0	Stage II	Micro	A	236	0	8	197	130	400	1	1	1	4.4	3.8	5.3	1.2	0.2	0.5	1.2	0.7	1.5	6 - Established Cirrhosis
TCGA-DD-AADL-01	07/07/2014	NO	YES	Male	159	53	ASIAN	NOT HISPANIC OR LATINO	No	No	TUMOR FREE	Alive	YES	2	Alcohol consumption|Hepatitis B	[Not Available]	NO	NO	NO	Hepatocellular Carcinoma	Segmentectomy, Single	G4	R0	7th	T1	N0	M0	Stage I	Micro	A	14	0	8	204	130	400	0.9	1	1	3.5	3.8	5.3	1.2	0.2	0.5	0.5	0.7	1.5	[Not Available]
TCGA-DD-AADN-01	07/07/2014	NO	YES	Male	160	62	ASIAN	NOT HISPANIC OR LATINO	No	No	TUMOR FREE	Alive	NO	[Not Available]	Alcohol consumption|Hepatitis B	[Not Available]	NO	NO	NO	Hepatocellular Carcinoma	Lobectomy	G4	R0	7th	T1	NX	MX	Stage I	Micro	A	151367	0	8	176	130	400	1.1	1	1	3.5	3.8	5.3	1.2	0.2	1.1	0.8	0.7	1.5	[Not Available]
TCGA-DD-AADO-01	07/07/2014	NO	YES	Male	168	58	ASIAN	NOT HISPANIC OR LATINO	No	No	TUMOR FREE	Alive	NO	[Not Available]	Alcohol consumption|Hepatitis B	[Not Available]	NO	NO	NO	Hepatocellular Carcinoma	Lobectomy	G3	R0	7th	T1	N0	M0	Stage I	Micro	A	176037	0	8	180	130	400	1	1	1	4.5	3.8	5.3	1.2	0.2	0.4	0.6	0.7	1.5	[Not Available]
TCGA-DD-AADP-01	07/07/2014	NO	YES	Male	167	67	ASIAN	NOT HISPANIC OR LATINO	No	No	TUMOR FREE	Alive	NO	[Not Available]	Hepatitis B	[Not Available]	NO	NO	NO	Hepatocellular Carcinoma	Lobectomy	G3	R0	7th	T1	N0	M0	Stage I	Micro	A	9	0	8	102	130	400	1.1	1	1	3.7	3.8	5.3	1.2	0.2	0.6	0.5	0.7	1.5	[Not Available]
TCGA-DD-AADQ-01	07/07/2014	NO	YES	Male	165	64	ASIAN	NOT HISPANIC OR LATINO	No	No	TUMOR FREE	Alive	NO	[Not Available]	Alcohol consumption|Hepatitis B	[Not Available]	NO	NO	NO	Hepatocellular Carcinoma	Lobectomy	G3	R0	7th	T2	N0	M0	Stage II	None	A	7	0	8	163	130	400	1.1	1	1	4.4	3.8	5.3	1.2	0.2	0.3	0.7	0.7	1.5	[Not Available]
TCGA-DD-AADR-01	07/07/2014	NO	YES	Male	170	75	ASIAN	NOT HISPANIC OR LATINO	No	No	TUMOR FREE	Alive	NO	[Not Available]	Alcohol consumption|Hepatitis B	[Not Available]	NO	NO	NO	Hepatocellular Carcinoma	Segmentectomy, Single	G3	R0	6th	T1	N0	M0	Stage I	None	A	3	0	8	75	130	400	1.1	1	1	4.4	3.8	5.3	1.2	0.2	0.9	1	0.7	1.5	6 - Established Cirrhosis
TCGA-DD-AADS-01	07/07/2014	NO	YES	Male	164	53	ASIAN	NOT HISPANIC OR LATINO	No	No	TUMOR FREE	Alive	YES	1	Alcohol consumption|Hepatitis C	[Not Available]	NO	NO	NO	Hepatocellular Carcinoma	Lobectomy	G2	R0	7th	T1	N0	M0	Stage I	None	A	11	0	8	120	130	400	1.2	1	1	3.7	3.8	5.3	1.2	0.2	0.7	0.9	0.7	1.5	[Not Available]
TCGA-DD-AADU-01	7/14/14	NO	YES	Male	166	73	ASIAN	NOT HISPANIC OR LATINO	No	No	TUMOR FREE	Alive	YES	[Not Available]	Alcohol consumption	[Not Available]	NO	NO	NO	Hepatocellular Carcinoma	Lobectomy	G3	R0	7th	T2	N0	M0	Stage II	Micro	A	52	0	8	223	130	400	1	1	1	4.3	3.8	5.3	1.2	0.2	1.8	0.8	0.7	1.5	3,4 - Fibrous Speta
TCGA-DD-AADV-01	7/14/14	NO	YES	Male	176	64	ASIAN	NOT HISPANIC OR LATINO	Yes	No	TUMOR FREE	Alive	NO	[Not Available]	Alcohol consumption|Hepatitis B	[Not Available]	NO	NO	NO	Hepatocellular Carcinoma	Segmentectomy, Multiple	G3	R0	7th	T1	N0	M0	Stage I	None	A	11	0	8	187	130	400	1	1	1	3.8	3.8	5.3	1.2	0.2	0.8	0.9	0.7	1.5	6 - Established Cirrhosis
TCGA-DD-AADW-01	7/14/14	NO	YES	Male	163	49	ASIAN	NOT HISPANIC OR LATINO	No	No	TUMOR FREE	Alive	NO	[Not Available]	Hepatitis B	[Not Available]	NO	NO	NO	Hepatocellular Carcinoma	Lobectomy	G3	R0	7th	T1	N0	M0	Stage I	None	A	250	0	8	102	130	400	1	1	1	4.3	3.8	4.3	1.2	0.2	1	0.8	0.7	1.5	6 - Established Cirrhosis
TCGA-DD-AADY-01	7/14/14	NO	YES	Female	161	55	ASIAN	NOT HISPANIC OR LATINO	No	No	TUMOR FREE	Alive	NO	[Not Available]	Hepatitis B	[Not Available]	NO	NO	NO	Hepatocellular Carcinoma	Lobectomy	G2	R0	7th	T1	N0	M0	Stage I	None	A	9	0	8	159	130	400	1.3	1	1	3.5	3.8	5.3	1.2	0.2	0.8	0.6	0.7	1.5	6 - Established Cirrhosis
TCGA-DD-AAE0-01	7/14/14	NO	YES	Female	159	56	ASIAN	NOT HISPANIC OR LATINO	No	No	TUMOR FREE	Alive	NO	[Not Available]	Hepatitis B	[Not Available]	NO	NO	NO	Hepatocellular Carcinoma	Lobectomy	G4	R0	7th	T3a	N0	M0	Stage IIIA	None	A	8751	0	8	226	130	400	0.9	1	1	4.8	3.8	5.3	1.2	0.2	0.9	0.5	0.7	1.5	3,4 - Fibrous Speta
TCGA-DD-AAE1-01	7/14/14	NO	YES	Male	169	62	ASIAN	NOT HISPANIC OR LATINO	No	No	TUMOR FREE	Alive	NO	[Not Available]	Hepatitis B	[Not Available]	NO	NO	NO	Hepatocellular Carcinoma	Lobectomy	G3	R0	7th	T1	N0	M0	Stage I	None	A	2693	0	8	102	130	400	0.9	1	1	4.1	3.8	5.3	1.2	0.2	0.4	0.8	0.7	1.5	6 - Established Cirrhosis
TCGA-DD-AAE2-01	7/14/14	NO	YES	Male	174	82	ASIAN	NOT HISPANIC OR LATINO	No	No	TUMOR FREE	Alive	NO	[Not Available]	Hepatitis B	[Not Available]	NO	NO	NO	Hepatocellular Carcinoma	Lobectomy	G3	R0	7th	T1	N0	M0	Stage I	None	A	41	0	8	238	130	400	1	1	1	4.4	3.8	5.3	1.2	0.2	0.4	0.8	0.7	1.5	6 - Established Cirrhosis
TCGA-DD-AAE3-01	7/14/14	NO	YES	Male	165	73	ASIAN	NOT HISPANIC OR LATINO	No	No	TUMOR FREE	Alive	NO	[Not Available]	Alcohol consumption|Hepatitis B	[Not Available]	NO	NO	NO	Hepatocellular Carcinoma	Lobectomy	G2	R0	7th	T1	N0	M0	Stage I	None	A	2	0	8	180	130	400	1.1	1	1	4.7	3.8	5.3	1.2	0.2	1.1	0.8	0.7	1.5	1,2 - Portal Fibrosis
TCGA-DD-AAE4-01	7/14/14	NO	YES	Female	157	62	ASIAN	NOT HISPANIC OR LATINO	No	No	TUMOR FREE	Alive	NO	[Not Available]	Hepatitis B	[Not Available]	NO	NO	NO	Hepatocellular Carcinoma	Lobectomy	G1	R0	7th	T1	N0	M0	Stage I	None	A	7	0	8	113	130	400	1.1	1	1	4	3.8	5.3	1.2	0.2	0.8	0.5	0.7	1.5	6 - Established Cirrhosis
TCGA-DD-AAE6-01	7/14/14	NO	YES	Female	159	46	ASIAN	NOT HISPANIC OR LATINO	No	No	WITH TUMOR	Alive	NO	[Not Available]	[Not Available]	[Not Available]	NO	NO	NO	Hepatocellular Carcinoma	Lobectomy	G2	R0	7th	T1	N0	M0	Stage I	Micro	A	113	0	8	209	130	400	1.1	1	1	4.4	3.8	5.3	1.2	0.2	0.9	0.8	0.7	1.5	6 - Established Cirrhosis
TCGA-DD-AAE7-01	7/14/14	NO	YES	Male	172	74	ASIAN	NOT HISPANIC OR LATINO	Yes	No	TUMOR FREE	Alive	NO	[Not Available]	Alcohol consumption|Hepatitis B	[Not Available]	NO	NO	NO	Hepatocellular Carcinoma	Lobectomy	G2	R0	7th	T1	N0	M0	Stage I	None	A	1	0	8	188	130	400	1	1	1	4.7	3.8	5.3	1.2	0.2	1.1	0.9	0.7	1.5	3,4 - Fibrous Speta
TCGA-DD-AAE8-01	7/14/14	NO	YES	Male	170	78	ASIAN	NOT HISPANIC OR LATINO	Yes	No	TUMOR FREE	Alive	NO	[Not Available]	Hepatitis B	[Not Available]	NO	NO	NO	Hepatocellular Carcinoma	Lobectomy	G3	R0	7th	T1	N0	M0	Stage I	None	A	3	0	8	125	130	400	1.1	1	1	4.3	3.8	5.3	1.2	0.2	3	0.6	0.7	1.5	6 - Established Cirrhosis
TCGA-DD-AAE9-01	7/14/14	NO	YES	Male	165	63	ASIAN	NOT HISPANIC OR LATINO	No	No	TUMOR FREE	Alive	NO	[Not Available]	Alcohol consumption|Hepatitis B	[Not Available]	NO	NO	NO	Hepatocellular Carcinoma	Lobectomy	G3	R0	7th	T1	N0	M0	Stage I	None	A	3	0	8	138	130	400	1.1	1	1	4.1	3.8	5.3	1.2	0.2	0.7	0.9	0.7	1.5	1,2 - Portal Fibrosis
TCGA-DD-AAEA-01	7/14/14	NO	YES	Male	163	66	ASIAN	NOT HISPANIC OR LATINO	Yes	No	TUMOR FREE	Alive	NO	[Not Available]	Alcohol consumption|Hepatitis B	[Not Available]	NO	NO	NO	Hepatocellular Carcinoma	Segmentectomy, Single	G3	R0	7th	T1	N0	M0	Stage I	None	A	2	0	8	255	130	400	1	1	1	4.5	3.8	5.3	1.2	0.2	0.6	0.9	0.7	1.5	1,2 - Portal Fibrosis
TCGA-DD-AAEB-01	7/14/14	NO	YES	Male	161	75	ASIAN	NOT HISPANIC OR LATINO	No	No	TUMOR FREE	Alive	NO	[Not Available]	Alcohol consumption|Hepatitis B	[Not Available]	NO	NO	NO	Hepatocellular Carcinoma	Lobectomy	G2	R0	7th	T1	N0	M0	Stage I	None	A	1	0	8	270	130	400	1	1	1	4.1	3.8	5.3	1.2	0.2	0.3	0.6	0.7	1.5	[Not Available]
TCGA-DD-AAED-01	7/15/14	NO	YES	Male	166	69	ASIAN	NOT HISPANIC OR LATINO	No	No	TUMOR FREE	Alive	NO	[Not Available]	Alcohol consumption|Hepatitis B	[Not Available]	NO	NO	NO	Hepatocellular Carcinoma	Lobectomy	G3	R0	7th	T1	N0	M0	Stage I	None	A	2405	0	8	211	130	400	1.1	1	1	4	3.8	5.3	1.2	0.2	0.6	0.5	0.7	1.5	1,2 - Portal Fibrosis
TCGA-DD-AAEE-01	7/18/14	NO	YES	Male	160	58	ASIAN	NOT HISPANIC OR LATINO	No	No	WITH TUMOR	Alive	NO	[Not Available]	Hepatitis B	[Not Available]	NO	NO	NO	Hepatocellular Carcinoma	Lobectomy	G4	R0	7th	T1	N0	M0	Stage I	None	A	3	0	8	221	130	400	1	1	1	4.7	3.8	5.3	1.2	0.2	0.8	0.9	0.7	1.5	6 - Established Cirrhosis
TCGA-DD-AAEG-01	7/15/14	NO	YES	Female	149	40	ASIAN	NOT HISPANIC OR LATINO	Yes	No	TUMOR FREE	Alive	NO	[Not Available]	No History of Primary Risk Factors	[Not Available]	NO	NO	NO	Hepatocellular Carcinoma	Segmentectomy, Single	G3	R0	7th	T1	N0	M0	Stage I	None	A	1	0	8	69	130	400	1.3	1	1	3	3.8	5.3	1.2	0.2	0.6	0.6	0.7	1.5	6 - Established Cirrhosis
TCGA-DD-AAEH-01	7/15/14	NO	YES	Male	163	62	ASIAN	NOT HISPANIC OR LATINO	No	No	TUMOR FREE	Alive	NO	[Not Available]	[Not Available]	[Not Available]	NO	NO	NO	Hepatocellular Carcinoma	Lobectomy	G2	R0	7th	T1	N0	M0	Stage I	Micro	A	[Not Available]	[Not Available]	[Not Available]	223	130	400	1.1	1	1	2.9	3.8	5.3	1.2	0.2	0.9	0.6	0.7	1.5	1,2 - Portal Fibrosis
TCGA-DD-AAEI-01	7/15/14	NO	YES	Male	166	79	ASIAN	NOT HISPANIC OR LATINO	No	No	WITH TUMOR	Alive	NO	[Not Available]	Hepatitis B	[Not Available]	NO	NO	YES	Hepatocellular Carcinoma	Segmentectomy, Single	G2	R0	7th	T1	N0	M0	Stage I	None	A	24	0	8	161	130	400	1.1	1	1	3.6	3.8	5.3	1.2	0.2	0.5	0.9	0.7	1.5	6 - Established Cirrhosis
TCGA-DD-AAEK-01	7/15/14	NO	YES	Male	169	64	ASIAN	NOT HISPANIC OR LATINO	No	No	TUMOR FREE	Alive	NO	[Not Available]	Hepatitis B	[Not Available]	NO	NO	NO	Hepatocellular Carcinoma	Segmentectomy, Multiple	G3	R0	7th	T2	N0	M0	Stage II	None	A	5166	0	8	202	130	400	1	1	1	4.1	3.8	5.3	1.2	0.2	1	0.7	0.7	1.5	6 - Established Cirrhosis
TCGA-DD-AAVP-01	6/13/14	NO	YES	Male	167	62	ASIAN	NOT HISPANIC OR LATINO	No	No	TUMOR FREE	Alive	YES	1	Hepatitis B	[Not Available]	NO	NO	NO	Hepatocellular Carcinoma	Extended Lobectomy	G1	R0	6th	T1	N0	M0	Stage I	None	A	2	0	15	189	130	400	1	0.8	1.2	4.3	3.3	5	1.2	0.2	1.1	1.2	0.7	1.4	6 - Established Cirrhosis
TCGA-DD-AAVQ-01	6/13/14	NO	YES	Male	171	72	ASIAN	NOT HISPANIC OR LATINO	No	No	TUMOR FREE	Alive	NO	[Not Available]	Hepatitis B	[Not Available]	NO	NO	NO	Hepatocellular Carcinoma	Segmentectomy, Single	G2	R0	6th	T1	N0	M0	Stage I	None	A	1456	0	15	128	130	400	1.2	0.8	1.2	3	3.3	5.2	1.2	0.2	1	1.1	0.7	1.4	6 - Established Cirrhosis
TCGA-DD-AAVR-01	6/13/14	NO	YES	Male	165	69	ASIAN	NOT HISPANIC OR LATINO	No	No	TUMOR FREE	Alive	YES	1	Hepatitis B	[Not Available]	NO	NO	NO	Hepatocellular Carcinoma	Segmentectomy, Multiple	G2	R0	6th	T1	N0	M0	Stage I	None	A	36	0	15	174	130	400	1	0.8	1.2	3.6	3.3	5.2	1.2	0.2	1.2	1.1	0	1.4	6 - Established Cirrhosis
TCGA-DD-AAVS-01	6/13/14	NO	YES	Male	169	72	ASIAN	NOT HISPANIC OR LATINO	No	No	TUMOR FREE	Alive	NO	[Not Available]	Hepatitis B	[Not Available]	NO	NO	NO	Hepatocellular Carcinoma	Segmentectomy, Multiple	G2	R0	6th	T1	N0	M0	Stage I	None	A	50149	0	15	281	130	400	1.1	0.8	1.2	3	3.3	5.2	1.2	0.2	1	1	0	1.4	3,4 - Fibrous Speta
TCGA-DD-AAVU-01	6/13/14	NO	YES	Male	160	88	ASIAN	NOT HISPANIC OR LATINO	No	No	TUMOR FREE	Alive	NO	[Not Available]	Hepatitis B	[Not Available]	NO	NO	NO	Hepatocellular Carcinoma	Segmentectomy, Multiple	G2	R0	6th	T2	N0	M0	Stage II	Micro	A	2	0	15	166	130	400	1	0.8	1.2	4.6	3.3	5.2	1.2	0.2	0.6	1.2	0	1.4	3,4 - Fibrous Speta
TCGA-DD-AAVV-01	10/01/2014	NO	YES	Male	158	71	ASIAN	NOT HISPANIC OR LATINO	No	No	TUMOR FREE	Alive	NO	[Not Available]	Hepatitis B	[Not Available]	NO	NO	NO	Hepatocellular Carcinoma	Segmentectomy, Single	G3	R0	6th	T2	N0	M0	Stage II	Micro	A	7	0	15	244	130	400	1.1	0.8	1.2	4.6	3.3	5.2	1.2	0.2	0.9	1.3	0	1.4	3,4 - Fibrous Speta
TCGA-DD-AAVW-01	6/13/14	NO	YES	Male	162	62	ASIAN	NOT HISPANIC OR LATINO	No	No	TUMOR FREE	Alive	NO	[Not Available]	Hepatitis B	[Not Available]	NO	NO	NO	Hepatocellular Carcinoma	Segmentectomy, Multiple	G2	R0	6th	T1	N0	M0	Stage I	None	A	927	0	15	212	130	400	1	0.8	1.2	4.6	3.3	5.2	1.2	0.2	1.4	1.1	0.7	1.4	6 - Established Cirrhosis
TCGA-DD-AAVX-01	6/13/14	NO	YES	Male	178	65	ASIAN	NOT HISPANIC OR LATINO	No	No	WITH TUMOR	Alive	YES	2	Hepatitis B	[Not Available]	NO	NO	NO	Hepatocellular Carcinoma	Segmentectomy, Multiple	G2	R0	6th	T2	N0	M0	Stage II	Micro	A	1	0	15	186	130	400	1	0.8	1.2	3.9	3.3	5.2	1.2	0.2	1.1	1	0.7	1.4	6 - Established Cirrhosis
TCGA-DD-AAVY-01	6/13/14	NO	YES	Male	161	63	ASIAN	NOT HISPANIC OR LATINO	No	No	TUMOR FREE	Alive	YES	2	No History of Primary Risk Factors	[Not Available]	NO	NO	NO	Hepatocellular Carcinoma	Segmentectomy, Multiple	G2	R0	6th	T3	N0	M0	Stage IIIA	Micro	A	11	0	15	210	130	400	1	0.8	1.2	3	3.3	5.2	1.2	0.2	1	1.2	0.7	1.4	0 - No Fibrosis
TCGA-DD-AAVZ-01	6/13/14	NO	YES	Male	171	62	ASIAN	NOT HISPANIC OR LATINO	No	No	TUMOR FREE	Alive	YES	1	Hepatitis B	[Not Available]	NO	NO	NO	Hepatocellular Carcinoma	Segmentectomy, Multiple	G2	R0	6th	T1	N0	M0	Stage I	None	A	945	0	15	98	130	400	1.2	0.8	1.2	3.8	3.3	5.2	1.2	0.2	1	1.2	0.7	1.4	6 - Established Cirrhosis
TCGA-DD-AAW0-01	6/13/14	NO	YES	Male	172	75	ASIAN	NOT HISPANIC OR LATINO	No	No	TUMOR FREE	Alive	YES	[Not Available]	Hepatitis B	[Not Available]	NO	NO	NO	Hepatocellular Carcinoma	Total Hepatectomy with Transplant	G2	R0	6th	T1	N0	M0	Stage I	None	A	3	0	15	183	130	400	1	0.8	1.2	4.6	3.3	5.2	1.2	0.2	0.2	1.3	0.7	1.4	3,4 - Fibrous Speta
TCGA-DD-AAW1-01	6/13/14	NO	YES	Male	167	60	ASIAN	NOT HISPANIC OR LATINO	No	No	TUMOR FREE	Alive	NO	[Not Available]	No History of Primary Risk Factors	[Not Available]	NO	NO	NO	Hepatocellular Carcinoma	Segmentectomy, Multiple	G2	R0	6th	T3	N0	M0	Stage IIIA	Micro	A	4	0	15	126	130	400	1	0.8	1.2	4	3.3	5.3	1.2	0.2	0.7	1.2	0.7	1.4	6 - Established Cirrhosis
TCGA-DD-AAW2-01	6/13/14	NO	YES	Male	156	50	ASIAN	NOT HISPANIC OR LATINO	No	No	WITH TUMOR	Alive	YES	1	Non-Alcoholic Fatty Liver Disease	[Not Available]	NO	NO	NO	Hepatocellular Carcinoma	Segmentectomy, Multiple	G2	R0	6th	T1	N0	M0	Stage I	None	A	3	0	15	164	130	400	1	0.8	1.2	4	3.3	5.2	1.2	0.2	0.4	1.1	0.7	1.4	6 - Established Cirrhosis
TCGA-DD-AAW3-01	6/13/14	NO	YES	Male	162	64	ASIAN	NOT HISPANIC OR LATINO	No	No	TUMOR FREE	Alive	YES	1	No History of Primary Risk Factors	[Not Available]	NO	NO	NO	Hepatocellular Carcinoma	Segmentectomy, Single	G2	R0	6th	T1	N0	M0	Stage I	None	[Not Available]	3	0	15	241	130	400	[Not Available]	[Not Available]	[Not Available]	4.1	3.3	5.2	1.2	0.2	0.6	1	0	1.4	0 - No Fibrosis
TCGA-ED-A459-01	1/15/13	YES	NO	Male	167	51	ASIAN	NOT HISPANIC OR LATINO	No	No	TUMOR FREE	Alive	NO	[Not Available]	[Not Available]	[Not Available]	NO	NO	[Not Available]	Hepatocellular Carcinoma	Lobectomy	G2	R0	7th	T2	N0	M0	Stage II	Micro	[Not Available]	267	0	20	200	150	400	0.9	0.9	1.3	5200	3800	5100	1.2	0.3	1.4	1.1	0.7	1.1	[Not Available]
TCGA-ED-A4XI-01	3/22/13	YES	NO	Male	170	55	ASIAN	NOT HISPANIC OR LATINO	No	No	TUMOR FREE	Alive	NO	[Not Available]	No History of Primary Risk Factors	[Not Available]	NO	[Not Available]	NO	Hepatocellular Carcinoma	Lobectomy	G3	R0	7th	T2	N0	M0	Stage II	Micro	[Not Available]	573	0	20	276	150	400	0.9	0.3	1.3	2.9	3.8	5.1	1.3	0.1	1.3	54	4.1	5.9	[Not Available]
TCGA-ED-A5KG-01	5/22/13	YES	NO	Female	160	61	ASIAN	NOT HISPANIC OR LATINO	No	No	TUMOR FREE	Alive	NO	[Not Available]	No History of Primary Risk Factors	[Not Available]	NO	[Not Available]	NO	Hepatocellular Carcinoma	Lobectomy	G2	R0	7th	T2	N0	M0	Stage II	Micro	[Not Available]	3177	0	20	147	150	400	0.9	0.3	1.3	6	3.8	5.1	1.3	0.1	0.4	3.9	4.1	5.8	[Not Available]
TCGA-ED-A627-01	5/28/13	YES	NO	Male	176	74	WHITE	NOT HISPANIC OR LATINO	No	No	TUMOR FREE	Alive	[Not Available]	[Not Available]	Alcohol consumption	[Not Available]	[Not Available]	[Not Available]	[Not Available]	Hepatocellular Carcinoma	Lobectomy	G2	R0	7th	T1	NX	M0	Stage I	[Not Available]	[Not Available]	[Not Available]	[Not Available]	[Not Available]	[Not Available]	[Not Available]	[Not Available]	[Not Available]	[Not Available]	[Not Available]	[Not Available]	[Not Available]	[Not Available]	[Not Available]	[Not Available]	[Not Available]	[Not Available]	[Not Available]	[Not Available]	[Not Available]
TCGA-ED-A66X-01	07/03/2013	YES	NO	Male	170	61	ASIAN	NOT HISPANIC OR LATINO	No	No	TUMOR FREE	Alive	NO	[Not Available]	Alcohol consumption	[Not Available]	NO	NO	NO	Hepatocellular Carcinoma	Lobectomy	G3	R0	7th	T3a	N0	M0	Stage IIIA	Micro	[Not Available]	5840	0	20	268	150	400	1	0.3	1.3	4.7	3.8	5.1	1.3	0.1	9	4.5	4.1	5.6	[Not Available]
TCGA-ED-A7PY-01	01/07/2014	YES	NO	Female	156	40	ASIAN	NOT HISPANIC OR LATINO	No	No	TUMOR FREE	Alive	NO	[Not Available]	No History of Primary Risk Factors	[Not Available]	NO	NO	NO	Hepatocellular Carcinoma	Lobectomy	G3	R0	7th	T2	NX	M0	Stage II	Micro	[Not Available]	2	0	20	282	150	400	0.9	0.3	1.3	[Not Available]	[Not Available]	[Not Available]	1.3	0.1	0.6	3.9	4	5.8	[Not Available]
TCGA-ED-A7XO-01	12/05/2013	YES	NO	Male	175	64	ASIAN	NOT HISPANIC OR LATINO	No	No	TUMOR FREE	Alive	NO	[Not Available]	No History of Primary Risk Factors	[Not Available]	NO	NO	NO	Hepatocellular Carcinoma	Lobectomy	G2	R0	7th	T3a	N0	M0	Stage IIIA	Micro	[Not Available]	4	0	[Not Available]	[Not Available]	[Not Available]	[Not Available]	[Not Available]	[Not Available]	[Not Available]	4.2	3.8	5.1	1.3	0.1	0.6	4.9	4.1	5.9	[Not Available]
TCGA-ED-A7XP-01	12/05/2013	YES	NO	Female	157	54	ASIAN	NOT HISPANIC OR LATINO	No	No	TUMOR FREE	Alive	NO	[Not Available]	No History of Primary Risk Factors	[Not Available]	NO	NO	NO	Hepatocellular Carcinoma	Lobectomy	G3	R0	7th	T2	N0	M0	Stage II	Micro	[Not Available]	18	0	20	108	150	400	1	0.3	1.3	6.9	3.8	5.1	1.3	0.1	0.1	4.8	4.1	5.9	[Not Available]
TCGA-ED-A82E-01	01/07/2014	YES	NO	Female	150	44	ASIAN	NOT HISPANIC OR LATINO	No	No	TUMOR FREE	Alive	NO	[Not Available]	No History of Primary Risk Factors	[Not Available]	NO	[Not Available]	NO	Hepatocellular Carcinoma	Lobectomy	G2	R0	7th	T3a	N0	M0	Stage IIIA	Micro	[Not Available]	4	0	20	261	150	400	0.9	0.3	1.3	4.3	3.8	5.1	1.3	0.1	0.4	2.8	4.1	5.8	[Not Available]
TCGA-ED-A8O5-01	02/12/2014	YES	NO	Female	165	63	ASIAN	NOT HISPANIC OR LATINO	No	No	TUMOR FREE	Alive	NO	[Not Available]	No History of Primary Risk Factors	[Not Available]	NO	[Not Available]	NO	Hepatocellular Carcinoma	Lobectomy	G3	R0	7th	T3a	N0	M0	Stage IIIA	Micro	[Not Available]	498	0	20	171	150	400	1.3	0.3	1.3	4.2	3.8	5.1	1.3	0.1	0.4	3.4	4.1	5.8	[Not Available]
TCGA-EP-A12J-01	3/31/11	YES	NO	Male	173	[Not Available]	BLACK OR AFRICAN AMERICAN	NOT HISPANIC OR LATINO	No	No	TUMOR FREE	Alive	YES	1	Hepatitis C	Sarcoidosis	[Not Available]	[Not Available]	[Not Available]	Hepatocellular Carcinoma	Segmentectomy, Single	G1	R0	7th	T1	NX	MX	Stage I	None	B	[Not Available]	[Not Available]	[Not Available]	187	150	400	1.1	[Not Available]	[Not Available]	4.2	3.8	5.1	1	0.2	0.4	0.8	0.7	1.3	[Not Available]
TCGA-EP-A26S-01	7/19/11	YES	NO	Male	168	41	WHITE	NOT HISPANIC OR LATINO	No	No	TUMOR FREE	Alive	NO	[Not Available]	Alcohol consumption	[Not Available]	[Not Available]	[Not Available]	[Not Available]	Hepatocellular Carcinoma	Segmentectomy, Single	G2	[Not Available]	7th	T1	N0	MX	Stage I	None	[Not Available]	[Not Available]	0	[Not Available]	234	140	415	12.9	9.5	12.5	3.5	3.8	5.1	1	0.2	0.4	[Not Available]	[Not Available]	[Not Available]	0 - No Fibrosis
TCGA-EP-A2KA-01	10/18/11	YES	NO	Female	178	[Not Available]	WHITE	NOT HISPANIC OR LATINO	No	No	[Not Available]	Dead	YES	2	No History of Primary Risk Factors	[Not Available]	[Not Available]	[Not Available]	[Not Available]	Hepatocellular Carcinoma	Lobectomy	G3	R0	7th	T3a	NX	MX	Stage IIIA	[Not Available]	[Not Available]	13	0	[Not Available]	435	140	415	[Not Available]	[Not Available]	[Not Available]	[Not Available]	[Not Available]	[Not Available]	[Not Available]	[Not Available]	[Not Available]	0.7	[Not Available]	1	1,2 - Portal Fibrosis
TCGA-EP-A2KB-01	9/26/11	YES	NO	Female	165	81	WHITE	NOT HISPANIC OR LATINO	No	No	TUMOR FREE	Dead	NO	[Not Available]	Hepatitis C	Cirrhosis, Alcohol abuse	[Not Available]	[Not Available]	[Not Available]	Hepatocellular Carcinoma	Other (specify)	G2	R0	7th	T1	NX	MX	Stage I	None	A	2128	0	9	133	140	415	1.4	[Not Available]	[Not Available]	3.8	3.8	5.1	1	0.2	1.4	[Not Available]	[Not Available]	1	[Not Available]
TCGA-EP-A3JL-01	3/19/12	YES	NO	Male	168	73	WHITE	NOT HISPANIC OR LATINO	Yes	No	TUMOR FREE	Alive	NO	[Not Available]	Alcohol consumption	[Not Available]	[Not Available]	[Not Available]	[Not Available]	Hepatocellular Carcinoma	Other (specify)	G2	[Not Available]	7th	T1	NX	MX	Stage I	None	A	13	0	9	149	130	386	[Not Available]	0.9	1.1	4.1	3.2	4.8	1.2	0	0.6	[Not Available]	0.6	1.1	[Not Available]
TCGA-EP-A3RK-01	5/15/12	YES	NO	Male	178	101	WHITE	NOT HISPANIC OR LATINO	No	No	TUMOR FREE	Alive	NO	[Not Available]	Alcohol consumption	[Not Available]	[Not Available]	[Not Available]	[Not Available]	Hepatocellular Carcinoma	Other (specify)	G2	[Not Available]	7th	T3a	NX	MX	Stage IIIA	[Not Available]	A	7	0	[Not Available]	234	140	415	1.1	0.9	1.2	4.3	3.5	4.8	1.2	0	0.6	[Not Available]	[Not Available]	[Not Available]	1,2 - Portal Fibrosis
TCGA-FV-A23B-01	7/18/11	NO	YES	Female	[Not Available]	[Not Available]	WHITE	NOT HISPANIC OR LATINO	No	No	TUMOR FREE	Dead	[Not Available]	[Not Available]	Hepatitis C	[Not Available]	[Not Available]	[Not Available]	[Not Available]	Hepatocellular Carcinoma	Other (specify)	[Not Available]	R0	6th	T2	N0	M0	Stage II	[Not Available]	[Not Available]	[Not Available]	[Not Available]	[Not Available]	[Not Available]	[Not Available]	[Not Available]	[Not Available]	[Not Available]	[Not Available]	[Not Available]	[Not Available]	[Not Available]	[Not Available]	[Not Available]	[Not Available]	[Not Available]	[Not Available]	[Not Available]	[Not Available]
TCGA-FV-A2QQ-01	10/01/2012	YES	NO	Male	[Not Available]	[Not Available]	WHITE	NOT HISPANIC OR LATINO	No	No	TUMOR FREE	Alive	[Not Available]	[Not Available]	Alcohol consumption	[Not Available]	[Not Available]	[Not Available]	[Not Available]	Hepatocellular Carcinoma	Segmentectomy, Multiple	G2	R0	7th	T1	N0	MX	Stage I	None	[Not Available]	[Not Available]	[Not Available]	[Not Available]	[Not Available]	[Not Available]	[Not Available]	[Not Available]	[Not Available]	[Not Available]	[Not Available]	[Not Available]	[Not Available]	[Not Available]	[Not Available]	[Not Available]	[Not Available]	[Not Available]	[Not Available]	[Not Available]
TCGA-FV-A2QR-01	02/09/2012	NO	YES	Male	[Not Available]	[Not Available]	WHITE	NOT HISPANIC OR LATINO	No	No	WITH TUMOR	Dead	YES	1	Other	Male, IDDM for 30+years	[Not Available]	[Not Available]	[Not Available]	Hepatocellular Carcinoma	Lobectomy	G1	RX	6th	T1	N0	M0	Stage I	[Not Available]	[Not Available]	[Not Available]	[Not Available]	[Not Available]	[Not Available]	[Not Available]	[Not Available]	[Not Available]	[Not Available]	[Not Available]	[Not Available]	[Not Available]	[Not Available]	[Not Available]	[Not Available]	[Not Available]	[Not Available]	[Not Available]	[Not Available]	[Not Available]
TCGA-G3-A25S-01	7/27/11	NO	YES	Male	166	73	WHITE	NOT HISPANIC OR LATINO	No	No	WITH TUMOR	Dead	NO	0	Alcohol consumption	[Not Available]	[Not Available]	[Not Available]	[Not Available]	Hepatocellular Carcinoma	Extended Lobectomy	G2	R1	6th	T1	N0	M0	Stage I	Micro	A	281	0	10	313	150	400	1	0.9	1.1	0.4	0.3	0.5	1.4	0	1.2	1	0.6	1.4	6 - Established Cirrhosis
TCGA-G3-A25T-01	7/27/11	NO	YES	Female	167	64	WHITE	NOT HISPANIC OR LATINO	No	No	TUMOR FREE	Alive	NO	[Not Available]	Hepatitis C	[Not Available]	[Not Available]	[Not Available]	[Not Available]	Hepatocellular Carcinoma	Lobectomy	G2	R0	6th	T3	N0	M0	Stage IIIA	None	A	7	0	10	306	150	400	1.1	0.9	1.1	0.4	0.3	0.5	1.4	0	2	0.7	0.4	1.4	0 - No Fibrosis
TCGA-G3-A25U-01	7/27/11	NO	YES	Female	153	47	ASIAN	NOT HISPANIC OR LATINO	No	No	TUMOR FREE	Alive	NO	[Not Available]	Hepatitis B	[Not Available]	[Not Available]	[Not Available]	[Not Available]	Hepatocellular Carcinoma	Lobectomy	G3	R0	6th	T1	N0	M0	Stage I	None	A	10	0	10	113	150	400	1	0.9	1.1	0.3	0.3	0.5	1.2	0	0.3	0.5	0.4	1.1	0 - No Fibrosis
TCGA-G3-A25V-01	7/27/11	NO	YES	Male	187	90	WHITE	NOT HISPANIC OR LATINO	No	No	TUMOR FREE	Alive	NO	0	Alcohol consumption	[Not Available]	[Not Available]	[Not Available]	[Not Available]	Hepatocellular Carcinoma	Segmentectomy, Single	G2	R0	7th	T1	N0	M0	Stage I	None	A	15	0	10	139	150	400	1.1	0.9	1.1	0.4	0.3	0.5	1.4	0	0.6	0.7	0.6	1.4	6 - Established Cirrhosis
TCGA-G3-A25W-01	7/27/11	NO	YES	Female	157	48	WHITE	NOT HISPANIC OR LATINO	Yes	No	TUMOR FREE	Alive	YES	3	No History of Primary Risk Factors	[Not Available]	[Not Available]	[Not Available]	[Not Available]	Hepatocellular Carcinoma	Segmentectomy, Single	G2	R0	7th	T3b	N0	M0	Stage IIIB	Macro	A	6	0	9	308	150	400	0.9	0.8	1.2	0.4	0.3	0.5	1.2	0	0.3	1.5	0.4	1.1	0 - No Fibrosis
TCGA-G3-A25X-01	7/27/11	NO	YES	Male	165	65	ASIAN	NOT HISPANIC OR LATINO	No	No	TUMOR FREE	Alive	NO	[Not Available]	Hepatitis B	[Not Available]	[Not Available]	[Not Available]	[Not Available]	Hepatocellular Carcinoma	Segmentectomy, Single	G3	R0	6th	T2	N0	M0	Stage II	None	A	11	0	10	102	150	400	1	0.9	1.1	0.4	0.3	0.5	1.4	0	1.1	0.8	0.4	1.4	1,2 - Portal Fibrosis
TCGA-G3-A25Y-01	7/27/11	NO	YES	Female	158	57	ASIAN	NOT HISPANIC OR LATINO	No	No	WITH TUMOR	Dead	NO	[Not Available]	Hepatitis B	[Not Available]	[Not Available]	[Not Available]	[Not Available]	Hepatocellular Carcinoma	Segmentectomy, Multiple	G3	R0	6th	T1	N0	M0	Stage I	None	A	35	0	10	166	150	400	1.1	0.9	1.1	0.4	0.3	0.5	1.2	0	0.7	0.6	0.4	1.1	3,4 - Fibrous Speta
TCGA-G3-A25Z-01	7/27/11	NO	YES	Male	173	69	ASIAN	NOT HISPANIC OR LATINO	No	No	TUMOR FREE	Alive	YES	1	Hepatitis B	[Not Available]	[Not Available]	[Not Available]	[Not Available]	Hepatocellular Carcinoma	Segmentectomy, Multiple	G2	R0	7th	T1	N0	M0	Stage I	None	A	44	0	15	115	150	400	1	0.9	1.1	0.4	0.3	0.5	1.4	0	0.9	1.1	0.6	1.4	5 - Nodular Formation and Incomplete Cirrhosis
TCGA-G3-A3CG-01	1/27/12	NO	YES	Male	168	93	WHITE	NOT HISPANIC OR LATINO	Yes	Yes	TUMOR FREE	Alive	NO	[Not Available]	Hepatitis C	[Not Available]	[Not Available]	[Not Available]	[Not Available]	Hepatocellular Carcinoma	Lobectomy	G2	R1	7th	T1	N0	M0	Stage I	Micro	A	67	0	10	131	150	400	1.1	0.9	1.1	0.4	0.3	0.5	1.4	0.3	0.3	0.9	0.6	1.4	6 - Established Cirrhosis
TCGA-G3-A3CH-01	01/11/2012	NO	YES	Male	178	74	ASIAN	NOT HISPANIC OR LATINO	No	No	TUMOR FREE	Alive	NO	[Not Available]	Hepatitis B	[Not Available]	[Not Available]	[Not Available]	[Not Available]	Hepatocellular Carcinoma	Segmentectomy, Multiple	G2	R0	7th	T3a	N0	M0	Stage IIIA	None	A	41	0	10	142	150	400	1.2	0.9	1.1	0.3	0.3	0.5	1.4	0	0.7	0.9	0.6	1.4	6 - Established Cirrhosis
TCGA-G3-A3CI-01	1/16/12	NO	YES	Male	167	98	WHITE	NOT HISPANIC OR LATINO	No	No	TUMOR FREE	Alive	NO	[Not Available]	Non-Alcoholic Fatty Liver Disease	[Not Available]	[Not Available]	[Not Available]	[Not Available]	Hepatocellular Carcinoma	Segmentectomy, Multiple	G2	R0	7th	T1	N0	M0	Stage I	None	A	2	0	10	186	150	400	1.3	0.9	1.1	0.4	0.3	0.5	0.8	0	0.3	0.9	0.6	1.4	0 - No Fibrosis
TCGA-G3-A3CJ-01	1/17/12	NO	YES	Male	174	72	AMERICAN INDIAN OR ALASKA NATIVE	NOT HISPANIC OR LATINO	No	No	TUMOR FREE	Alive	NO	[Not Available]	Hepatitis C	[Not Available]	[Not Available]	[Not Available]	[Not Available]	Hepatocellular Carcinoma	Lobectomy	G2	R0	7th	T2	N0	M0	Stage II	Micro	A	3	0	10	185	150	400	1	0.9	1.1	0.4	0.3	0.5	1.4	0	1	0.8	0.5	1.4	5 - Nodular Formation and Incomplete Cirrhosis
TCGA-G3-A3CK-01	1/16/12	NO	YES	Male	170	67	ASIAN	NOT HISPANIC OR LATINO	No	No	TUMOR FREE	Alive	YES	1	Hepatitis B	[Not Available]	[Not Available]	[Not Available]	[Not Available]	Hepatocellular Carcinoma	Segmentectomy, Multiple	G2	R0	7th	T1	N0	M0	Stage I	None	A	3	0	10	143	150	400	1	0.9	1.1	0.2	0.3	0.5	1.4	0	0.8	1.1	0.6	1.4	6 - Established Cirrhosis
TCGA-G3-A5SI-01	5/15/13	NO	YES	Male	177	74	ASIAN	NOT HISPANIC OR LATINO	No	No	WITH TUMOR	Dead	[Not Available]	[Not Available]	Hepatitis C	[Not Available]	NO	NO	NO	Hepatocellular Carcinoma	Segmentectomy, Multiple	G2	R0	7th	T2	N0	M0	Stage II	None	A	9	0	10	145	150	400	1.4	0.9	1.1	2.8	3.3	4.8	1.4	0	0.7	0.4	0.6	1.4	6 - Established Cirrhosis
TCGA-G3-A5SJ-01	5/15/13	NO	YES	Male	171	87	WHITE	NOT HISPANIC OR LATINO	No	No	WITH TUMOR	Alive	NO	[Not Available]	Alcohol consumption|Hepatitis C	[Not Available]	NO	NO	NO	Hepatocellular Carcinoma	Segmentectomy, Multiple	G2	R0	7th	T1	NX	M0	Stage I	None	B	3	0	10	136	150	400	1	0.9	1.1	4.1	3.3	4.8	1.4	0	0.5	1.3	0.6	1.4	6 - Established Cirrhosis
TCGA-G3-A5SK-01	5/15/13	NO	YES	Male	169	67	WHITE	NOT HISPANIC OR LATINO	No	No	TUMOR FREE	Alive	[Not Available]	[Not Available]	Hepatitis C	[Not Available]	NO	NO	NO	Hepatocellular Carcinoma	Segmentectomy, Single	G1	R0	7th	T1	NX	M0	Stage I	[Not Available]	A	[Not Available]	[Not Available]	[Not Available]	106	150	400	1.1	0.9	1.1	3.3	3.3	4.8	[Not Available]	[Not Available]	[Not Available]	0.6	0.6	1.4	6 - Established Cirrhosis
TCGA-G3-A5SL-01	5/15/13	YES	NO	Male	180	88	WHITE	NOT HISPANIC OR LATINO	No	No	TUMOR FREE	Alive	NO	[Not Available]	Alcohol consumption	[Not Available]	NO	NO	NO	Hepatocellular Carcinoma	Other (specify)	G2	R0	7th	T2	NX	M0	Stage II	Micro	[Not Available]	4	0	10	295	150	400	1	0.9	1.3	4.2	3.1	4.7	1.4	0	0.8	1	0.6	1.4	0 - No Fibrosis
TCGA-G3-A5SM-01	5/15/13	YES	NO	Male	184	106	WHITE	NOT HISPANIC OR LATINO	No	No	TUMOR FREE	Alive	NO	[Not Available]	Alcohol consumption|Hepatitis C	[Not Available]	NO	NO	NO	Hepatocellular Carcinoma	Other (specify)	G3	R0	7th	T2	NX	M0	Stage II	None	A	12	0	10	260	150	400	0.9	0.9	1.1	3.2	3.3	4.8	1.4	0	0.6	0.5	0.5	1.4	6 - Established Cirrhosis
TCGA-G3-A6UC-01	10/03/2013	YES	NO	Male	182	91	WHITE	NOT HISPANIC OR LATINO	Yes	No	WITH TUMOR	Alive	[Not Available]	[Not Available]	Alcohol consumption	[Not Available]	NO	NO	NO	Hepatocellular Carcinoma	Segmentectomy, Single	G2	R0	7th	T3b	N0	M0	Stage IIIB	Micro	A	4	0	10	257	150	400	1.1	0.9	1.1	4.6	3.3	4.8	1.4	0	1	0.9	0.6	1.4	6 - Established Cirrhosis
TCGA-G3-A7M5-01	02/05/2014	YES	NO	Male	164	68	ASIAN	NOT HISPANIC OR LATINO	No	No	TUMOR FREE	Alive	NO	[Not Available]	Alcohol consumption	[Not Available]	NO	NO	NO	Hepatocellular Carcinoma	Segmentectomy, Multiple	G2	R0	7th	T1	NX	MX	Stage I	None	A	6	0	10	181	150	400	0.9	0.9	1.1	4.1	3.3	4.8	1.4	0	0.5	1.9	0.6	1.4	0 - No Fibrosis
TCGA-G3-A7M6-01	02/05/2014	YES	NO	Female	158	77	WHITE	NOT HISPANIC OR LATINO	No	No	WITH TUMOR	Alive	[Not Available]	[Not Available]	Hepatitis C	[Not Available]	NO	NO	NO	Hepatocellular Carcinoma	Segmentectomy, Single	G3	R0	7th	T1	NX	MX	Stage I	None	A	24	0	10	273	150	400	0.9	0.9	1.1	3.6	3.3	4.8	1.2	0	0.5	0.6	0.4	1.1	1,2 - Portal Fibrosis
TCGA-G3-A7M7-01	02/05/2014	YES	NO	Male	181	77	WHITE	NOT HISPANIC OR LATINO	No	No	TUMOR FREE	Alive	[Not Available]	[Not Available]	Alcohol consumption	[Not Available]	NO	NO	NO	Hepatocellular Carcinoma	Lobectomy	G1	R0	7th	T1	NX	MX	Stage I	None	A	4	0	7	145	150	450	1.1	0.9	1.1	3.5	3.2	4.6	1.2	0	0.5	0.6	0.7	1.2	3,4 - Fibrous Speta
TCGA-G3-A7M8-01	02/05/2014	YES	NO	Male	[Not Available]	[Not Available]	ASIAN	NOT HISPANIC OR LATINO	No	No	TUMOR FREE	Alive	[Not Available]	[Not Available]	Alcohol consumption	[Not Available]	NO	NO	NO	Hepatocellular Carcinoma	Segmentectomy, Multiple	G1	RX	7th	T1	NX	MX	Stage I	None	A	5	0	10	136	150	400	1.1	0.9	1.1	3.5	3.3	4.8	1.2	0	1.8	0.7	0.6	1.4	6 - Established Cirrhosis
TCGA-G3-AAUZ-01	7/14/14	YES	NO	Male	160	77	[Not Available]	HISPANIC OR LATINO	No	No	TUMOR FREE	Alive	[Not Available]	[Not Available]	Hepatitis B|Non-Alcoholic Fatty Liver Disease	[Not Available]	NO	NO	NO	Hepatocellular Carcinoma	Segmentectomy, Multiple	G2	R0	7th	T1	N0	M0	Stage I	None	A	3	0	10	214	150	400	1	0.9	1.1	3.8	3.3	4.8	1.4	0	0.3	0.8	0.6	1.4	1,2 - Portal Fibrosis
TCGA-G3-AAV0-01	7/14/14	YES	NO	Male	158	58	ASIAN	NOT HISPANIC OR LATINO	No	No	TUMOR FREE	Alive	[Not Available]	[Not Available]	Hepatitis B	[Not Available]	NO	NO	NO	Hepatocellular Carcinoma	Segmentectomy, Multiple	G2	R0	7th	T1	N0	M0	Stage I	None	A	4	0	10	193	150	400	0.9	0.9	1.1	4.2	3.3	4.8	1.4	0	0.6	0.9	0.6	1.4	0 - No Fibrosis
TCGA-G3-AAV1-01	7/14/14	YES	NO	Male	181	99	ASIAN	NOT HISPANIC OR LATINO	No	No	WITH TUMOR	Dead	[Not Available]	[Not Available]	Hepatitis B	[Not Available]	NO	NO	NO	Hepatocellular Carcinoma	Lobectomy	G3	R0	7th	T4	N0	M0	Stage IIIC	Micro	B	8	0	10	115	150	400	1.2	0.9	1.1	3.2	3.3	4.8	1.4	0	0.7	0.7	0.6	1.4	6 - Established Cirrhosis
TCGA-G3-AAV2-01	7/15/14	YES	NO	Male	[Not Available]	[Not Available]	WHITE	NOT HISPANIC OR LATINO	No	No	TUMOR FREE	Alive	[Not Available]	[Not Available]	Alcohol consumption|Hepatitis C	[Not Available]	NO	NO	NO	Hepatocellular Carcinoma	Lobectomy	G1	R0	7th	T1	N0	M0	Stage I	None	A	4	0	10	110	150	400	1	0.9	1.1	4.2	3.3	4.8	1.4	0	0.7	1	0.6	1.4	6 - Established Cirrhosis
TCGA-G3-AAV3-01	7/15/14	YES	NO	Female	168	85	WHITE	NOT HISPANIC OR LATINO	No	No	TUMOR FREE	Alive	YES	1	Alcohol consumption|Hepatitis C|Non-Alcoholic Fatty Liver Disease	[Not Available]	NO	NO	NO	Hepatocellular Carcinoma	Segmentectomy, Single	G2	R0	7th	T2	N0	M0	Stage II	None	A	5	0	7	113	150	450	1.1	0.9	1.1	4.4	3.4	4.8	1.4	0	0.6	0.6	0.5	0.9	6 - Established Cirrhosis
TCGA-G3-AAV5-01	7/16/14	YES	NO	Male	165	88	WHITE	NOT HISPANIC OR LATINO	No	No	WITH TUMOR	Alive	[Not Available]	[Not Available]	Alcohol consumption	[Not Available]	YES	NO	NO	Hepatocellular Carcinoma	Lobectomy	G2	R0	7th	T2	N0	M0	Stage II	Macro	A	[Not Available]	[Not Available]	[Not Available]	326	150	400	1	0.9	1.1	4.2	3.3	4.8	1.4	0	0.4	0.8	0.6	1.4	6 - Established Cirrhosis
TCGA-G3-AAV7-01	7/16/14	YES	NO	Male	165	58	ASIAN	NOT HISPANIC OR LATINO	No	No	TUMOR FREE	Alive	[Not Available]	[Not Available]	Hepatitis B	[Not Available]	NO	NO	NO	Hepatocellular Carcinoma	Segmentectomy, Multiple	G2	R0	7th	T2	N0	M0	Stage II	Micro	A	3	0	10	179	150	400	1	0.9	1.1	4	3.3	4.8	1.4	0	0.9	1.1	0.6	1.4	5 - Nodular Formation and Incomplete Cirrhosis
TCGA-GJ-A3OU-01	02/03/2015	YES	NO	Male	167	172	WHITE	NOT HISPANIC OR LATINO	No	No	TUMOR FREE	Alive	YES	1	Alcohol consumption|Non-Alcoholic Fatty Liver Disease|Other	hepatic cirrhosis	NO	NO	NO	Hepatocellular Carcinoma	Segmentectomy, Single	G2	RX	7th	T1	NX	MX	Stage I	None	[Not Available]	8	0	25	178	150	450	1.1	0.8	1.2	3.2	3.5	5	1	0	0.9	0.6	0.6	1.4	[Not Available]
TCGA-HP-A5N0-01	5/30/14	NO	YES	Female	156	65	[Not Available]	[Not Available]	No	No	WITH TUMOR	Dead	YES	3	No History of Primary Risk Factors	[Not Available]	NO	NO	NO	Hepatocellular Carcinoma	Lobectomy	[Not Available]	R0	6th	TX	NX	M0	[Not Available]	[Not Available]	[Not Available]	[Not Available]	[Not Available]	[Not Available]	[Not Available]	[Not Available]	[Not Available]	1.2	0.9	1.2	2.6	3.5	4.8	[Not Available]	[Not Available]	[Not Available]	0.5	0	0.9	0 - No Fibrosis
TCGA-K7-A5RF-01	6/24/13	YES	NO	Male	177	75	WHITE	NOT HISPANIC OR LATINO	No	No	WITH TUMOR	Alive	NO	[Not Available]	Hepatitis C	[Not Available]	NO	NO	YES	Hepatocellular Carcinoma	Segmentectomy, Single	G1	R0	7th	T1	NX	MX	Stage I	[Not Available]	[Not Available]	5	[Not Available]	[Not Available]	[Not Available]	[Not Available]	[Not Available]	[Not Available]	[Not Available]	[Not Available]	[Not Available]	[Not Available]	[Not Available]	[Not Available]	[Not Available]	[Not Available]	[Not Available]	[Not Available]	[Not Available]	[Not Available]
TCGA-K7-A5RG-01	6/21/13	YES	NO	Male	173	123	BLACK OR AFRICAN AMERICAN	NOT HISPANIC OR LATINO	No	No	TUMOR FREE	Alive	YES	1	Alcohol consumption|Hepatitis C	[Not Available]	NO	NO	NO	Hepatocellular Carcinoma	Segmentectomy, Single	G1	R0	7th	T1	NX	MX	Stage I	None	[Not Available]	19	[Not Available]	[Not Available]	[Not Available]	[Not Available]	[Not Available]	[Not Available]	[Not Available]	[Not Available]	[Not Available]	[Not Available]	[Not Available]	[Not Available]	[Not Available]	[Not Available]	[Not Available]	[Not Available]	[Not Available]	[Not Available]
TCGA-K7-A6G5-01	09/12/2013	YES	NO	Male	184	80	WHITE	NOT HISPANIC OR LATINO	No	No	TUMOR FREE	Alive	[Not Available]	[Not Available]	Alcohol consumption|Hepatitis B|Hepatitis C|Hemochromatosis	[Not Available]	NO	NO	NO	Hepatocellular Carcinoma	Lobectomy	G2	RX	7th	T1	N0	MX	Stage I	None	[Not Available]	[Not Available]	[Not Available]	[Not Available]	[Not Available]	[Not Available]	[Not Available]	[Not Available]	[Not Available]	[Not Available]	[Not Available]	[Not Available]	[Not Available]	[Not Available]	[Not Available]	[Not Available]	[Not Available]	[Not Available]	[Not Available]	[Not Available]
TCGA-KR-A7K7-01	5/27/14	NO	YES	Female	168	125	WHITE	[Not Available]	Yes	No	WITH TUMOR	Alive	[Not Available]	[Not Available]	No History of Primary Risk Factors	[Not Available]	NO	NO	NO	Hepatocellular Carcinoma	Segmentectomy, Single	G1	R0	7th	T2	N0	M0	Stage II	Micro	[Not Available]	308836	0	8	130	150	400	1	[Not Available]	[Not Available]	3.4	3.5	4.9	1.2	0.2	1.4	0.8	0.5	1	[Not Available]
TCGA-KR-A7K8-01	5/28/14	NO	YES	Male	170	109	[Not Available]	[Not Available]	No	No	TUMOR FREE	Alive	YES	1	No History of Primary Risk Factors	[Not Available]	NO	NO	NO	Hepatocellular Carcinoma	Lobectomy	G1	R0	7th	T1	N0	M0	Stage I	None	[Not Available]	154	0	8	103	150	400	1.3	[Not Available]	[Not Available]	3.3	3.5	4.9	1.2	0.2	1.9	1.1	0.7	1.3	[Not Available]
TCGA-LG-A6GG-01	9/25/13	YES	NO	Female	158	65	WHITE	NOT HISPANIC OR LATINO	Yes	No	TUMOR FREE	Alive	[Not Available]	[Not Available]	Other	Cryptogenic Cirrhosis	NO	NO	NO	Hepatocellular Carcinoma	Segmentectomy, Single	G2	R0	7th	T2	NX	M0	Stage II	Micro	A	[Not Available]	[Not Available]	[Not Available]	93	150	450	12.2	9.4	12.2	3.7	3.4	4.8	1	0.2	0.8	0.6	0.4	1.1	[Not Available]
TCGA-LG-A9QC-01	05/07/2014	YES	NO	Male	188	103	WHITE	NOT HISPANIC OR LATINO	No	No	TUMOR FREE	Alive	YES	1	No History of Primary Risk Factors	[Not Available]	[Not Available]	[Not Available]	[Not Available]	Hepatocellular Carcinoma	Segmentectomy, Single	G2	R0	7th	T1	NX	M0	Stage I	Micro	[Not Available]	[Not Available]	[Not Available]	[Not Available]	275	150	450	12.1	9.4	12.2	4.7	3.5	5	1	0.2	2.8	0.8	0.5	1.3	[Not Available]
TCGA-LG-A9QD-01	05/07/2014	YES	NO	Male	168	74	WHITE	HISPANIC OR LATINO	No	No	WITH TUMOR	Alive	YES	3	No History of Primary Risk Factors	[Not Available]	NO	YES	NO	Hepatocellular Carcinoma	Segmentectomy, Single	G2	R0	7th	T3a	N0	M0	Stage IIIA	None	[Not Available]	[Not Available]	[Not Available]	[Not Available]	320	150	450	[Not Available]	[Not Available]	[Not Available]	2.9	3.4	4.8	1.2	0	0.5	0.9	0.7	1.5	[Not Available]
TCGA-MI-A75C-01	11/19/13	NO	YES	Male	175	84	WHITE	NOT HISPANIC OR LATINO	No	No	TUMOR FREE	Alive	[Not Available]	[Not Available]	Hepatitis C	[Not Available]	NO	NO	NO	Hepatocellular Carcinoma	Segmentectomy, Single	G3	R0	7th	T1	N0	M0	Stage I	None	A	4	0	9	243	150	450	[Not Available]	[Not Available]	[Not Available]	4	3.5	4.9	1.2	0.2	1.1	1	0.6	1.3	[Not Available]
TCGA-MI-A75E-01	11/19/13	NO	YES	Male	175	103	WHITE	NOT HISPANIC OR LATINO	No	No	TUMOR FREE	Alive	YES	1	Alcohol consumption|Hepatitis C	[Not Available]	NO	NO	NO	Hepatocellular Carcinoma	Segmentectomy, Single	G2	R0	7th	T4	N0	M0	Stage IIIC	Micro	A	5	0	9	158	150	450	[Not Available]	[Not Available]	[Not Available]	3	3.5	4.9	1.2	0.2	1.1	[Not Available]	0.6	1.3	1,2 - Portal Fibrosis
TCGA-MI-A75G-01	11/20/13	NO	YES	Male	178	69	WHITE	NOT HISPANIC OR LATINO	No	No	TUMOR FREE	Alive	YES	1	Alcohol consumption|Hepatitis C	[Not Available]	NO	NO	NO	Hepatocellular Carcinoma	Lobectomy	G2	R0	7th	T2	N0	M0	Stage II	None	B	6	0	9	160	150	450	[Not Available]	[Not Available]	[Not Available]	2.3	3.5	4.9	1.2	0.2	1.7	0.5	0.6	1.3	6 - Established Cirrhosis
TCGA-MI-A75H-01	11/20/13	NO	YES	Male	173	84	WHITE	NOT HISPANIC OR LATINO	Yes	No	TUMOR FREE	Alive	[Not Available]	[Not Available]	Hepatitis C	[Not Available]	NO	NO	NO	Hepatocellular Carcinoma	Segmentectomy, Single	[Not Available]	R0	7th	[Not Available]	NX	MX	[Not Available]	Micro	B	11	0	9	138	150	450	1.1	[Not Available]	[Not Available]	3.3	3.5	4.9	1.2	0.2	2.3	[Not Available]	0.6	1.3	6 - Established Cirrhosis
TCGA-MI-A75I-01	11/20/13	NO	YES	Male	188	100	BLACK OR AFRICAN AMERICAN	NOT HISPANIC OR LATINO	No	No	[Not Available]	Alive	YES	3	Hepatitis C	[Not Available]	[Not Available]	[Not Available]	[Not Available]	Hepatocellular Carcinoma	Lobectomy	G1	R0	7th	T2	NX	MX	[Not Available]	[Not Available]	A	[Not Available]	[Not Available]	[Not Available]	153	150	450	[Not Available]	[Not Available]	[Not Available]	[Not Available]	[Not Available]	[Not Available]	[Not Available]	[Not Available]	[Not Available]	[Not Available]	[Not Available]	[Not Available]	[Not Available]
TCGA-MR-A520-01	09/11/2012	YES	NO	Male	179	104	WHITE	NOT HISPANIC OR LATINO	No	No	TUMOR FREE	Alive	[Not Available]	[Not Available]	Other	Moderate alcohol consumption, anti TB drug used for TB positive testing	[Not Available]	[Not Available]	[Not Available]	Hepatocellular Carcinoma	Lobectomy	G1	[Not Available]	7th	T1	NX	MX	Stage I	[Not Available]	[Not Available]	[Not Available]	[Not Available]	[Not Available]	[Not Available]	[Not Available]	[Not Available]	[Not Available]	[Not Available]	[Not Available]	[Not Available]	[Not Available]	[Not Available]	[Not Available]	[Not Available]	[Not Available]	[Not Available]	[Not Available]	[Not Available]	[Not Available]
TCGA-NI-A4U2-01	6/28/13	NO	YES	Male	171	82	WHITE	NOT HISPANIC OR LATINO	No	No	WITH TUMOR	Dead	YES	3	Alcohol consumption	[Not Available]	NO	NO	NO	Hepatocellular Carcinoma	Lobectomy	G1	R0	6th	T3	NX	MX	Stage IIIA	None	[Not Available]	5	[Not Available]	[Not Available]	299	[Not Available]	[Not Available]	1	[Not Available]	[Not Available]	[Not Available]	[Not Available]	[Not Available]	[Not Available]	[Not Available]	[Not Available]	0.8	[Not Available]	[Not Available]	1,2 - Portal Fibrosis
TCGA-NI-A8LF-01	04/03/2014	NO	YES	Male	171	104	WHITE	NOT HISPANIC OR LATINO	No	No	TUMOR FREE	Alive	YES	1	Alcohol consumption	[Not Available]	NO	NO	NO	Hepatocellular Carcinoma	Other (specify)	G3	R0	7th	T1	NX	MX	Stage I	None	[Not Available]	[Not Available]	[Not Available]	[Not Available]	132	[Not Available]	[Not Available]	[Not Available]	[Not Available]	[Not Available]	1.2	[Not Available]	[Not Available]	[Not Available]	[Not Available]	0.6	15	[Not Available]	[Not Available]	[Not Available]
TCGA-O8-A75V-01	10/29/13	YES	NO	Male	180	92	[Not Available]	HISPANIC OR LATINO	No	No	TUMOR FREE	Alive	YES	1	Alcohol consumption|Hepatitis B|Hepatitis C	[Not Available]	NO	NO	NO	Hepatocellular Carcinoma	Other (specify)	G2	R1	7th	T1	NX	MX	Stage I	None	A	7	0	7	211	140	450	9.1	9.3	13.1	3.8	2.9	4.4	1.2	0.3	1.9	1	0.5	1.5	6 - Established Cirrhosis
TCGA-QA-A7B7-01	12/23/13	YES	NO	Male	180	108	BLACK OR AFRICAN AMERICAN	NOT HISPANIC OR LATINO	No	No	TUMOR FREE	Alive	NO	[Not Available]	Hepatitis B	[Not Available]	NO	NO	NO	Hepatocellular Carcinoma	Other (specify)	G2	RX	7th	T2	NX	MX	Stage II	Micro	A	1751	0	8	218	150	400	11.5	10.4	13.1	4.2	3.5	4.8	1.2	0.3	1	1	0.7	1.2	0 - No Fibrosis
TCGA-RC-A7S9-01	7/21/14	YES	NO	Female	161	58	ASIAN	NOT HISPANIC OR LATINO	No	No	TUMOR FREE	Alive	[Not Available]	[Not Available]	Hepatitis B	[Not Available]	NO	NO	NO	Hepatocellular Carcinoma	Segmentectomy, Single	G3	R0	7th	T1	N0	M0	Stage I	None	A	10	0	20	178000	150000	400000	1.1	0.8	1.3	4.3	3.1	5.2	1.3	0.1	0.8	0.7	0.3	1.2	6 - Established Cirrhosis
TCGA-RC-A7SB-01	7/21/14	YES	NO	Male	166	61	ASIAN	NOT HISPANIC OR LATINO	No	No	TUMOR FREE	Alive	[Not Available]	[Not Available]	Hepatitis B	[Not Available]	NO	NO	NO	Hepatocellular Carcinoma	Lobectomy	G2	R0	7th	T2	N0	M0	Stage II	None	B	3	0	20	196000	150000	400000	1	0.8	1.3	4.8	3.1	5.2	1.3	0.1	3.7	1.1	0.3	1.2	0 - No Fibrosis
TCGA-RC-A7SF-01	7/21/14	YES	NO	Male	170	76	ASIAN	NOT HISPANIC OR LATINO	No	No	WITH TUMOR	Alive	[Not Available]	[Not Available]	Hepatitis C	[Not Available]	NO	NO	NO	Hepatocellular Carcinoma	Segmentectomy, Single	G2	R0	7th	T1	N0	M0	Stage I	None	A	87	0	20	209000	150000	400000	0.9	0.8	1.3	4.4	3.1	5.2	1.3	0.1	0.8	1	0.3	1.2	3,4 - Fibrous Speta
TCGA-RC-A7SH-01	7/21/14	YES	NO	Male	174	68	ASIAN	NOT HISPANIC OR LATINO	No	No	WITH TUMOR	Alive	[Not Available]	[Not Available]	Hepatitis B	[Not Available]	NO	NO	NO	Hepatocellular Carcinoma	Lobectomy	G3	R0	7th	T2	N0	M0	Stage II	Micro	A	2466	0	20	225	150000	400000	1	0.8	1.3	4.1	3.1	5.2	1.3	0.1	0.5	0.8	0.3	1.2	3,4 - Fibrous Speta
TCGA-RC-A7SK-01	7/21/14	YES	NO	Male	169	60	ASIAN	NOT HISPANIC OR LATINO	No	No	TUMOR FREE	Alive	[Not Available]	[Not Available]	Hepatitis C	[Not Available]	NO	NO	NO	Hepatocellular Carcinoma	Lobectomy	G3	R0	7th	T1	N0	M0	Stage I	Micro	A	25	0	20	138000	150000	400000	1	0.8	1.3	4.3	3.1	5.2	1.3	0.1	0.6	1	0.3	1.2	1,2 - Portal Fibrosis
TCGA-RG-A7D4-01	6/27/14	YES	NO	Male	172	87	BLACK OR AFRICAN AMERICAN	NOT HISPANIC OR LATINO	No	No	TUMOR FREE	Alive	YES	2	Hepatitis C	[Not Available]	NO	NO	NO	Hepatocellular Carcinoma	Segmentectomy, Single	G2	R0	7th	T2	N0	M0	Stage II	[Not Available]	A	5650	0	9	175	150	400	1	1	2	3	3	5	2	1	1	1	1	2	[Not Available]
TCGA-UB-A7MB-01	8/15/14	YES	NO	Male	180	62	WHITE	NOT HISPANIC OR LATINO	No	No	WITH TUMOR	Alive	NO	[Not Available]	No History of Primary Risk Factors	[Not Available]	NO	NO	NO	Hepatocellular Carcinoma	Lobectomy	G3	R0	7th	T2	NX	MX	Stage II	Micro	A	1865	0	8	583	140	450	1	0.9	1.2	3.1	3.5	4.8	1.3	0.2	0.4	0.4	0.7	1.2	0 - No Fibrosis
TCGA-UB-A7MC-01	8/15/14	YES	NO	Male	176	78	WHITE	NOT HISPANIC OR LATINO	No	No	[Not Available]	Alive	NO	[Not Available]	Alcohol consumption|Hepatitis B	[Not Available]	NO	NO	NO	Hepatocellular Carcinoma	Lobectomy	G3	R0	7th	T3a	N0	MX	Stage IIIA	Micro	A	126	0	8	200	140	450	0.9	0.9	1.2	3.9	3.5	4.8	1.3	0.2	1.5	0.7	0.7	1.2	1,2 - Portal Fibrosis
TCGA-UB-A7ME-01	8/16/14	YES	NO	Male	165	75	ASIAN	NOT HISPANIC OR LATINO	No	No	TUMOR FREE	Alive	NO	[Not Available]	Hepatitis B	[Not Available]	NO	NO	NO	Hepatocellular Carcinoma	Segmentectomy, Single	G2	R0	7th	T1	NX	MX	Stage I	None	B	1388	0	8	181	140	450	1	0.9	1.2	4.2	3.5	4.8	1.3	0.2	0.6	1.1	0.7	1.2	1,2 - Portal Fibrosis
TCGA-UB-A7MF-01	8/16/14	YES	NO	Male	195	95	WHITE	NOT HISPANIC OR LATINO	Yes	No	WITH TUMOR	Dead	YES	1	Hepatitis B|Hepatitis C	[Not Available]	NO	NO	NO	Hepatocellular Carcinoma	Segmentectomy, Single	G2	R0	7th	T3a	NX	MX	Stage IIIA	Micro	A	2505	0	8	130	140	450	1	0.9	1.2	3.6	3.5	4.8	1.3	0.2	1.1	0.9	0.7	1.2	6 - Established Cirrhosis
TCGA-UB-AA0U-01	8/16/14	YES	NO	Male	178	93	WHITE	NOT HISPANIC OR LATINO	No	No	WITH TUMOR	Alive	YES	2	Non-Alcoholic Fatty Liver Disease	[Not Available]	NO	NO	NO	Hepatocellular Carcinoma	Segmentectomy, Single	G2	R1	7th	T2	NX	MX	Stage II	None	A	26	0	8	227	140	450	1.1	0.9	1.2	3.9	3.5	4.8	1.3	0.2	0.7	0.6	0.7	1.2	0 - No Fibrosis
TCGA-UB-AA0V-01	8/16/14	YES	NO	Female	175	57	WHITE	NOT HISPANIC OR LATINO	Yes	No	TUMOR FREE	Alive	YES	1	Hemochromatosis	[Not Available]	NO	NO	NO	Hepatocellular Carcinoma	Segmentectomy, Single	G1	R0	7th	[Discrepancy]	NX	MX	Stage I	None	A	3	0	8	273	140	450	0.9	0.9	1.2	3.8	3.5	4.8	1.3	0.2	1	0.7	0.5	1	0 - No Fibrosis
TCGA-WJ-A86L-01	5/29/14	YES	NO	Female	159	56	WHITE	NOT HISPANIC OR LATINO	No	No	[Not Available]	Alive	NO	[Not Available]	No History of Primary Risk Factors	[Not Available]	NO	NO	NO	Hepatocellular Carcinoma	Segmentectomy, Single	G2	R0	7th	T1	NX	MX	Stage I	None	A	16	[Not Available]	6	257000	125000	415000	0.9	2	3	4.2	3.4	4.8	1.2	0.1	0.5	0.9	0.5	1.1	0 - No Fibrosis
TCGA-WQ-AB4B-01	6/18/14	NO	YES	Male	175	122	WHITE	NOT HISPANIC OR LATINO	No	No	TUMOR FREE	Alive	NO	[Not Available]	Alcohol consumption|Non-Alcoholic Fatty Liver Disease|Other	Hepatic Encephalopathy	NO	NO	NO	Hepatocellular Carcinoma	Segmentectomy, Single	G2	R0	7th	T2	NX	M0	Stage II	Micro	A	5	0	15	[Not Available]	[Not Available]	[Not Available]	1.3	0.8	1.2	3.3	3.5	5	1.2	0.3	1.7	1.1	0.4	1.2	[Not Available]
TCGA-WX-AA44-01	4/21/14	YES	NO	Female	152	61	WHITE	HISPANIC OR LATINO	No	No	WITH TUMOR	Alive	NO	[Not Available]	Non-Alcoholic Fatty Liver Disease	[Not Available]	YES	YES	NO	Hepatocellular Carcinoma	Other (specify)	G3	RX	7th	T1	NX	MX	Stage I	None	A	48	0	6	215	150	350	0.9	0.9	1.2	4.4	3.5	5	1.2	0	0.5	0.6	0.5	1.2	6 - Established Cirrhosis
TCGA-WX-AA46-01	06/10/2014	NO	YES	Male	156	75	WHITE	NOT HISPANIC OR LATINO	No	No	TUMOR FREE	Alive	YES	3	No History of Primary Risk Factors	[Not Available]	NO	NO	NO	Hepatocellular Carcinoma	Other (specify)	G1	R0	7th	T2	NX	MX	Stage II	Macro	A	1	0	6	205	150	350	1	0.8	1.1	4.6	3.5	5	1.2	0	1.3	1.2	0.5	1.2	0 - No Fibrosis
TCGA-WX-AA47-01	06/10/2014	NO	YES	Female	168	63	WHITE	NOT HISPANIC OR LATINO	No	No	WITH TUMOR	Dead	NO	[Not Available]	No History of Primary Risk Factors	[Not Available]	YES	YES	NO	Hepatocellular Carcinoma	Lobectomy	G2	R0	7th	T3a	NX	MX	Stage IIIA	Macro	A	1	0	6	423	150	350	0.9	0.8	1.1	2.8	3.5	5	1.2	[Not Available]	0.2	0.6	0.5	1.2	0 - No Fibrosis
TCGA-XR-A8TC-01	5/20/15	NO	YES	Female	155	52	WHITE	HISPANIC OR LATINO	Yes	Yes	WITH TUMOR	Alive	NO	[Not Available]	Hepatitis B	[Not Available]	NO	NO	YES	Hepatocellular Carcinoma	Segmentectomy, Multiple	G2	R0	7th	T1	NX	MX	Stage I	None	A	47	6	6	318000	150000	450000	1	1.3	1.3	3.9	3.5	4.8	1.2	0.2	0.2	0.7	0.7	1.5	6 - Established Cirrhosis
TCGA-XR-A8TD-01	5/20/15	NO	YES	Female	156	69	WHITE	HISPANIC OR LATINO	No	No	TUMOR FREE	Alive	[Not Available]	[Not Available]	No History of Primary Risk Factors	[Not Available]	NO	NO	NO	Hepatocellular Carcinoma	Extended Lobectomy	G3	R0	7th	T3	N0	M0	Stage IIIB	None	A	188	6	6	334000	150000	450000	1.1	0	1.3	3.8	3.5	4.8	1.2	0.2	0.7	0.5	0.7	1.5	0 - No Fibrosis
TCGA-XR-A8TE-01	5/20/15	NO	YES	Male	157	43	WHITE	HISPANIC OR LATINO	No	No	WITH TUMOR	Alive	NO	[Not Available]	No History of Primary Risk Factors	[Not Available]	NO	YES	NO	Hepatocellular Carcinoma	Extended Lobectomy	G1	R0	7th	T3	N0	MX	Stage IIIA	None	[Not Available]	809	6	6	206000	150000	450000	1	1.3	1.3	3.9	3.2	4.5	[Not Available]	[Not Available]	[Not Available]	0.4	0.7	1.5	0 - No Fibrosis
TCGA-XR-A8TF-01	5/20/15	NO	YES	Male	166	57	WHITE	HISPANIC OR LATINO	No	No	TUMOR FREE	Dead	NO	[Not Available]	Hepatitis B	[Not Available]	NO	NO	NO	Hepatocellular Carcinoma	Segmentectomy, Multiple	G1	R0	7th	T1	NX	MX	Stage I	None	A	39	6	6	194000	150000	450000	1.1	0	1.3	3.9	3.5	4.8	1.2	0.2	0.8	0.8	0.7	1.5	3,4 - Fibrous Speta
TCGA-XR-A8TG-01	5/20/15	NO	YES	Male	184	71	WHITE	HISPANIC OR LATINO	Yes	No	TUMOR FREE	Alive	YES	2	Hepatitis C	[Not Available]	NO	NO	YES	Hepatocellular Carcinoma	Segmentectomy, Single	G2	R0	7th	T1	NX	M0	Stage I	None	[Not Available]	1	6	6	80000	150000	450000	1.1	0	1.5	4.3	3.5	4.8	1.2	0.2	0.5	0.9	0.7	1.5	6 - Established Cirrhosis
TCGA-YA-A8S7-01	04/08/2014	NO	YES	Male	164	73	WHITE	HISPANIC OR LATINO	No	No	WITH TUMOR	Dead	NO	[Not Available]	Hepatitis C	[Not Available]	NO	YES	NO	Hepatocellular Carcinoma	Other (specify)	G3	R0	7th	T3a	N0	MX	Stage IIIA	None	[Not Available]	56	[Not Available]	8	[Not Available]	[Not Available]	[Not Available]	1.2	0.9	1.2	2.1	3.5	5	1	0.2	3.8	0.7	0.6	1.3	[Not Available]
TCGA-ZP-A9CY-01	3/28/14	NO	YES	Female	152	83	WHITE	NOT HISPANIC OR LATINO	No	No	TUMOR FREE	Alive	YES	1	Non-Alcoholic Fatty Liver Disease	[Not Available]	NO	NO	NO	Hepatocellular Carcinoma	Segmentectomy, Single	G1	R0	7th	T1	NX	MX	[Not Available]	None	A	[Not Available]	[Not Available]	[Not Available]	93000	163000	369000	11	9.6	12.6	3.9	3.5	5.2	1.2	0.2	0.9	[Not Available]	[Not Available]	[Not Available]	6 - Established Cirrhosis
TCGA-ZP-A9CZ-01	3/28/14	NO	YES	Male	167	73	ASIAN	NOT HISPANIC OR LATINO	No	No	TUMOR FREE	Alive	YES	2	Hepatitis B	[Not Available]	NO	NO	NO	Hepatocellular Carcinoma	Segmentectomy, Single	G1	R0	7th	T1	NX	MX	[Not Available]	None	A	8	0	8	[Not Available]	[Not Available]	[Not Available]	11.5	9.6	12.6	4.4	3.5	5.2	1.2	0.2	0.5	[Not Available]	[Not Available]	[Not Available]	3,4 - Fibrous Speta
TCGA-ZP-A9D0-01	3/28/14	NO	YES	Female	165	78	BLACK OR AFRICAN AMERICAN	NOT HISPANIC OR LATINO	No	No	TUMOR FREE	Alive	NO	[Not Available]	Non-Alcoholic Fatty Liver Disease	[Not Available]	NO	NO	NO	Hepatocellular Carcinoma	Segmentectomy, Multiple	G1	R0	7th	T1	NX	MX	[Not Available]	None	A	[Not Available]	[Not Available]	[Not Available]	185000	163000	369000	11	9.6	12.6	4.1	3.5	5.2	1.2	0.2	1.4	0.9	0.5	1.1	0 - No Fibrosis
TCGA-ZP-A9D2-01	3/28/14	NO	YES	Male	172	74	WHITE	NOT HISPANIC OR LATINO	No	No	WITH TUMOR	Dead	YES	1	Hepatitis C	[Not Available]	NO	NO	NO	Hepatocellular Carcinoma	Segmentectomy, Multiple	G2	R0	7th	T2	NX	MX	[Not Available]	Micro	A	[Not Available]	[Not Available]	[Not Available]	[Not Available]	[Not Available]	[Not Available]	[Not Available]	[Not Available]	[Not Available]	[Not Available]	[Not Available]	[Not Available]	[Not Available]	[Not Available]	[Not Available]	[Not Available]	[Not Available]	[Not Available]	1,2 - Portal Fibrosis
TCGA-ZP-A9D4-01	3/28/14	NO	YES	Female	155	55	WHITE	NOT HISPANIC OR LATINO	No	No	TUMOR FREE	Alive	NO	[Not Available]	No History of Primary Risk Factors	[Not Available]	NO	NO	NO	Hepatocellular Carcinoma	Lobectomy	G1	R0	7th	T1	NX	MX	[Not Available]	None	A	2	0	8	292000	163000	369000	[Not Available]	[Not Available]	[Not Available]	4.3	3.5	5.2	1.2	0.2	0.4	0.6	0.5	1.1	0 - No Fibrosis
TCGA-ZS-A9CD-01	4/30/14	NO	YES	Male	[Not Available]	[Not Available]	WHITE	NOT HISPANIC OR LATINO	No	No	[Not Available]	Dead	[Not Available]	[Not Available]	[Not Available]	[Not Available]	NO	NO	NO	Hepatocellular Carcinoma	Lobectomy	G2	R0	7th	T2	NX	MX	Stage II	None	A	[Not Available]	[Not Available]	[Not Available]	198	150	400	11.7	9	12	48	36	50	17	0	8	73	62	106	5 - Nodular Formation and Incomplete Cirrhosis
TCGA-ZS-A9CE-01	4/30/14	NO	YES	Female	[Not Available]	[Not Available]	WHITE	NOT HISPANIC OR LATINO	Yes	No	[Not Available]	Alive	[Not Available]	[Not Available]	[Not Available]	[Not Available]	NO	NO	NO	Hepatocellular Carcinoma	Segmentectomy, Single	G1	R0	7th	T2	NX	MX	Stage II	Micro	A	[Not Available]	[Not Available]	[Not Available]	310	150	400	36.4	9	12	44	36	50	15	0	5	78	44	80	0 - No Fibrosis
TCGA-ZS-A9CF-01	05/01/2014	NO	YES	Male	[Not Available]	[Not Available]	WHITE	NOT HISPANIC OR LATINO	No	No	WITH TUMOR	Alive	[Not Available]	[Not Available]	Hemochromatosis	[Not Available]	NO	NO	NO	Hepatocellular Carcinoma	Lobectomy	G2	R0	7th	T2	NX	MX	Stage II	Micro	[Not Available]	[Not Available]	[Not Available]	[Not Available]	259	150	400	10.2	9	12	51	36	50	17	0	19	89	62	106	0 - No Fibrosis
TCGA-ZS-A9CG-01	4/30/14	NO	YES	Male	179	94	WHITE	NOT HISPANIC OR LATINO	No	No	[Not Available]	Alive	[Not Available]	[Not Available]	[Not Available]	[Not Available]	NO	NO	NO	Hepatocellular Carcinoma	Extended Lobectomy	G2	R0	7th	T2	NX	MX	Stage II	Micro	A	[Not Available]	[Not Available]	[Not Available]	382	150	400	10.8	9.5	14	40	35	50	21	0	5	72	62	106	0 - No Fibrosis
[truncated: 12 more columns]
