# Supplementary material for: A genomic-clinical nomogram predicting recurrence-free survival for patients diagnosed with hepatocellular carcinoma
Source: PeerJ. 2019 Oct 31;7:e7942. doi: 10.7717/peerj.7942 (PMC6825747; doi:10.7717/peerj.7942)
Supplement: Supplemental Information 5 [file peerj-07-7942-s005.zip › TCGA-data-for screening RRGs.txt]

id	fustat	futime	STAB2	ECM1	MARCO	VIPR1	RND3	FCN3	FCN2	DBH	ZFP36	CETP	FOS	CLEC1B	PZP	C1RL	DNASE1L3	PRC1	LYVE1	EGR1	CCNB2	CXCL12	LCAT	PTTG1	C8orf4	TOP2A	UBE2C	FOSB	GHR	AURKA	GSTZ1	SLC38A2	CYR61	IGFALS	GPC3	APOF	SOCS2	GADD45B	NDRG2	MS4A6A	CYP2C8	MCM2	NAT2	CAP2	ACSM3	ILF2	HAMP	ACSL1	MAT1A
TCGA-2Y-A9GS-01	1	3.35	7.543653937	307.8503541	91.65855606	45.07673711	1144.672139	33.26347784	4.771709125	129.1966939	2082.940983	48.54874368	1196.762997	1.29775391	12.41758139	3682.253922	83.303189	2330.733979	15.19375715	2922.569642	1224.900641	1168.283625	218.1420889	836.8065341	1048.048274	3795.031178	697.0922247	93.03490717	1073.745912	994.5920867	1389.326237	5357.293973	726.2167641	106.2413861	10243.41273	959.0549183	132.6486044	380.7847506	7482.075964	1213.562459	4464.148354	2592.578347	403.8280887	3649.190851	1027.227282	5342.74082	16.59785341	13608.82188	24274.23269
TCGA-2Y-A9GT-01	1	35.58	33.01950492	103.6912125	7.119671032	249.6060684	409.8748872	275.6093724	130.713969	429.7660572	2965.317429	179.0408266	764.3416126	2.411177103	434.524168	18952.53236	1942.948846	359.2322081	67.18432297	1647.560877	101.3367854	2495.390877	6662.841317	186.1259794	3086.496972	580.6308395	103.6915528	56.58222267	7778.020794	374.5411443	5428.687138	16754.06993	641.8675023	3111.157779	161.3832083	15455.95711	2108.973305	11505.34966	8430.658425	1350.713987	28920.1064	830.2779304	1305.682345	418.1179744	2502.365008	2566.107312	57.75542962	75091.29102	71278.27057
TCGA-2Y-A9GU-01	0	63.7	20.81462274	119.6602667	8.609908943	74.49909395	799.3441684	103.7987461	7.391635828	189.1792487	1289.909478	141.613956	314.9048509	0.054900213	25.69754381	7030.01966	284.3955825	718.7811267	103.7904139	723.7000974	658.929152	2053.74681	3676.648121	533.3134565	249.0118045	1087.329927	378.3486039	100.1358933	5907.207769	1907.180182	1126.372764	2506.526727	152.60535	1550.965069	31357.52223	119.654391	194.0991154	1850.014927	14884.88344	275.8565651	26168.77504	528.4529355	140.3994826	538.2138756	790.790265	5670.65699	105.0110362	39579.67709	16902.14456
TCGA-2Y-A9GV-01	1	71.91	10.35808828	237.1464791	18.37541382	75.64116587	769.792214	120.3226472	322.8660191	481.0187819	6710.112285	153.5305717	7668.766603	4.629764363	74.50447836	8048.000449	490.2927401	173.0145768	665.3732658	8543.957056	71.06803832	1689.580434	6358.323593	85.95805633	2777.70574	356.2884657	59.61138509	2647.037239	12618.03589	104.2857853	1438.727843	8224.440441	2272.610043	19290.39387	411.261821	13821.99948	340.2465373	4199.293664	10280.51835	1798.314224	20630.8894	307.0336732	2053.331213	1337.918833	1801.783833	2592.225102	8470.529418	42182.74317	37625.00951
TCGA-2Y-A9GW-01	1	40.37	17.3243565	367.5850792	643.1437713	97.31820256	1326.531334	71.38074355	11.91904326	65.97470687	3841.193501	54.08308783	1524.385916	11.91643557	22.72938982	4959.054019	147.0584301	422.7369126	34.6229306	3668.214986	207.5975866	1396.80941	1775.194205	334.0876464	1432.479782	709.2333121	336.2488446	98.40768247	779.5055809	373.0074573	1458.429436	23855.66565	901.6695988	166.518064	57590.59285	3251.978161	313.5466839	4925.539513	3816.335065	1122.188565	1093.026538	565.4456912	98.40783244	1100.584015	340.5761706	6237.997132	288.6827976	27122.83625	25226.5902
TCGA-2Y-A9GY-01	1	20.93	3.797184169	119.0802666	1124.196549	4.574893148	564.7543893	33.19758922	32.42185342	47.12064664	5044.731035	489.077599	2280.92547	13.86359279	8.444155802	2366.013484	33.97457812	977.9948924	52.53691815	916.0256823	909.2269639	876.5732439	607.3060078	909.9061895	2889.974202	3487.287716	1385.074629	99.73687366	34.75389966	936.2046248	1015.079543	11281.84122	526.063062	19.2788868	69104.00326	843.2954825	32.42745126	1415.085793	1909.50267	2332.214361	407.6910484	2912.423669	7.671156888	1266.571039	770.5882177	6996.894227	30.88609993	889.7274008	11325.8689
TCGA-2Y-A9GZ-01	1	23.62	9.471789033	114.7995644	12.31935386	236.2876	452.6070116	93.92338537	565.6738854	1341.895483	3508.06206	442.1985229	2634.131092	0	853.1058291	10299.35063	447.8663453	377.6455324	50.27413851	5032.948741	172.6828157	298.88534	1273.406728	233.4116242	1088.373593	791.3642196	138.521549	1133.931632	5073.781472	351.0758817	3435.976528	4099.221536	1333.187693	675.6011197	2560.108941	10352.53683	473.4870699	6397.465691	8362.629549	353.9224984	47202.98092	1167.133615	673.7424528	833.1183715	2096.131777	3352.441396	254.2876974	59317.51967	85687.37372
TCGA-2Y-A9H0-01	0	120.73	5.657433294	105.9168743	45.38242338	10.38699449	1076.364563	28.35824238	0	116.3240877	2365.552043	105.9179849	428.451299	0.930072959	5330.47344	6331.511616	38.76291399	2741.13325	24.57411837	641.2673672	1174.783392	190.0978035	2011.813346	1868.086022	189.1516703	7921.572967	1607.028252	247.7940504	4056.761385	1597.556479	938.2667852	5493.477136	623.2962497	399.1304259	108028.327	713.1517013	1673.236888	1712.914593	2487.564978	576.0087433	2190.567968	3609.393976	53.89494243	546.6833641	265.765096	6424.20465	17.01051231	38560.38773	15177.07723
TCGA-2Y-A9H1-01	1	25.3	8.040527216	141.413543	11.89383517	21.57808218	1417.059155	79.57460919	48.60560498	11.88823505	1262.618389	191.5748652	634.369182	0.228229221	13.81792326	6841.158478	1331.609153	77.62900939	149.0722358	15865.54817	46.70154068	299.9443516	4615.752348	325.0506981	479.716157	89.20855158	93.10191869	60.22125711	338.6051698	158.8312847	1274.107026	7324.612154	1042.209231	23.46591128	60085.55163	13040.76023	257.405828	4175.638809	4115.792461	825.5517631	4104.234965	288.3479302	230.2364504	427.5233427	613.0465102	5662.082767	263.2068244	15389.45721	54961.15362
TCGA-2Y-A9H2-01	0	56.87	9.418693142	300.0245775	12.82620941	32.55336242	1205.035838	171.3740959	12.82209152	55.68918402	1494.86192	40.03868656	659.9363548	3.297799033	48.20391141	6678.70779	165.9228606	1089.42612	36.63618252	2653.02442	562.7380168	717.7810373	873.6083042	391.8510604	410.8889121	2037.945459	524.5666031	184.2951532	700.7661457	406.8184945	700.0906123	4776.053642	2265.220587	1307.144155	55.03269775	1263.513092	1665.939491	2069.854903	4787.629645	943.0920505	2618.298994	1596.331815	107.4075714	432.6651818	436.0721596	9308.755994	108.7758971	6336.331394	6228.137503
TCGA-2Y-A9H3-01	1	0.72	26.71665355	349.8074808	185.5120271	51.46731079	392.3610771	99.16976014	1.982427035	23.21369646	1164.201828	712.9132802	572.5178681	16.09132894	330.3252944	5576.037686	634.1997727	146.857896	42.65020137	969.9177935	173.3371819	2485.0557	10924.10181	358.7760042	305.8185212	291.6863389	281.0730473	146.8567319	821.5435211	353.4865494	1628.566513	2245.128391	1082.919702	1291.157161	80168.23913	46.13933587	434.6953648	2649.559384	9081.940391	1432.255287	782.6786255	459.474435	3.745614979	176.8794343	224.5723353	5012.653146	694.3852951	7649.756646	14269.54525
TCGA-2Y-A9H4-01	0	47.7	19.81138726	126.656338	18.40940872	32.47142445	936.3731922	122.4425476	21.22478079	71.83057898	1514.197619	70.42782013	164.6071555	8.565199976	22.62354247	5177.664612	958.7497897	496.3601145	57.77590441	365.6428025	348.7262392	402.2015974	15896.79966	650.9635914	2067.935061	950.4515341	324.8661288	81.66947677	3700.024177	395.1572636	3926.225696	2877.835505	842.2127634	4029.959724	950.450431	2107.406854	1293.241025	1262.559139	5274.709727	806.9958866	10135.9915	2483.987382	432.9594243	329.0990248	1748.763436	3340.320196	469.6803932	70554.53638	29696.47714
TCGA-2Y-A9H5-01	1	8.48	89.07782085	489.3744597	18.85783064	35.9490345	1328.658171	245.5567753	29.65235438	115.1170278	4242.379518	64.73528466	2967.687522	21.57119672	23.35651935	4977.335973	144.7972751	728.6396834	54.83993785	11325.72001	385.0004572	2060.019662	916.6358272	365.1972756	1420.414633	1086.658957	404.7817121	287.8304573	1879.194482	357.0997708	573.8956994	3685.528615	2056.416036	1352.057796	56007.59377	393.0806163	343.6073637	4673.2776	6744.099882	528.9238213	8305.755497	756.5134502	30.55251077	1074.971899	624.2775927	5296.686896	67.43864094	19006.21196	12523.8562
TCGA-2Y-A9H6-01	0	11.73	25.88176248	460.9182771	8.958139101	133.396933	588.3412487	124.436447	5.971618722	397.2073346	3727.164812	128.4186514	1492.258694	0	40.81413486	10008.79543	1711.27351	311.5911959	37.82761093	3657.479657	147.3330488	3462.363096	7559.860755	170.229592	667.9815661	491.7772875	193.1261928	1082.112312	5069.107095	749.6135406	954.6867608	3535.032145	2186.125611	1109.986012	8632.010944	84.61648195	567.4361833	7685.288864	7408.537824	1323.02499	21685.05792	452.9526667	98.55336749	213.0362617	661.0132515	4505.64883	561.4625393	24042.40916	45283.4717
TCGA-2Y-A9H7-01	1	36.7	11.4719035	44.23303708	4.393633281	33.60735152	689.713669	431.1912733	8.817204783	683.6728247	2203.793853	218.6807255	964.1925742	4.389267455	7.049999135	7440.256009	1355.626525	707.4368425	107.1024655	12595.30246	710.1306281	899.559778	604.7083494	760.5688581	1255.514541	2032.930861	692.3914213	76.99503558	1554.783796	611.8046928	1131.54779	2044.413436	876.5369697	413.4571494	119975.6258	46.89508683	308.9782375	1396.280535	14629.95888	490.495126	107.9905827	1650.429731	0	401.9454894	240.7971227	4559.931463	285.0696352	13614.30656	68398.44469
TCGA-2Y-A9H8-01	1	13.07	26.29985661	242.483035	86.45436887	155.0823084	630.6628278	17.84000483	0.9234415	637.3174539	1885.445691	67.65334801	623.1416595	1.861209272	18.77922721	3561.315027	63.89446331	709.6238449	38.51597794	1020.72482	500.969414	2759.589817	3580.140682	595.8924378	168.2244468	2241.689217	1225.66217	328.9497523	2498.284249	791.3980354	2348.844841	1750.097223	1104.380062	5923.468106	106160.4121	4106.483425	103.3701012	2033.012103	10913.33275	717.1422909	11412.41327	1524.53247	48.85506732	271.6142538	234.9576476	7692.251101	2821.613902	33733.48073	13362.72194
TCGA-2Y-A9H9-01	1	23.03	19.74864097	107.5264286	13.72441986	42.98288997	751.2513206	112.689464	65.36958522	710.143214	5574.867545	92.03717407	1237.478729	0	58.47222422	7076.603883	589.4751106	765.9014948	75.68563441	1526.633593	135.0651229	624.7391465	1983.630736	636.8080269	1019.760144	960.3725567	144.5307597	1007.735347	1003.400191	2084.429222	1507.722937	15151.51012	1252.11492	154.8585293	269.3250528	7670.505837	1345.138382	10568.05034	10414.81956	825.2831019	7688.440661	999.9672973	48.14551249	1012.018223	808.9203393	6253.011413	187.5630607	37936.39077	129388.4561
TCGA-2Y-A9HB-01	0	8.54	9.786396732	191.953687	14.25257024	62.47380202	1018.831452	76.75716244	12.46569542	348.2701762	3466.406872	130.3394083	934.8829275	0.861879495	28.53921916	4759.406548	380.3658889	522.3484234	29.43139397	2749.364881	205.3455697	1428.697076	1512.63275	304.4616882	2077.006643	608.0631524	184.8043129	186.589932	2045.732076	476.8055633	1343.867596	26627.87278	553.5926104	93.72508708	20667.30444	13849.87244	900.0928969	5929.181765	6471.189837	1020.637995	27160.02356	396.4334681	440.2338871	1233.146787	1398.360975	2902.949943	57.11771841	79744.15746	87902.07866
TCGA-4R-AA8I-01	1	8.11	14.02253092	133.2916267	17.3366314	220.3435191	593.7971656	55.43465551	0	370.2661681	2888.871125	59.57504883	2960.9554	0.778634798	267.4976189	6069.368804	182.1553601	777.6981657	72.82860399	3048.727613	234.3432869	319.643993	794.2309805	385.9114688	1890.052561	1958.779746	360.2367294	752.8414294	2129.393717	714.7445094	5599.949996	5304.862668	1600.131943	73.65935983	1717.726426	2756.374815	109.270085	1494.924007	6402.301401	539.9710467	15992.58524	807.4900797	1186.302758	1345.876052	1594.388294	3423.091787	41.36339394	28721.05353	43093.58199
TCGA-5C-A9VG-01	0	10.78	59.73701955	360.9910581	20.14354004	29.39894083	370.2113766	90.82911431	4.159580298	416.6043436	5021.284544	201.0896106	4193.266757	0.795687606	19.30444311	1710.74128	190.1278678	1826.161348	75.68385917	2116.354668	1264.08326	3289.508496	3515.026937	795.2133632	988.7365604	2569.982816	1163.003886	2392.530897	137.9579444	2538.152278	811.1693199	26044.10261	3342.509969	214.5314106	112847.8369	29.40894816	341.6057806	5584.259833	4295.875115	410.609878	153.1107822	1817.664096	4.162980295	250.7164633	1213.449772	9687.528463	2474.866091	37129.23282	8350.271446
TCGA-5C-A9VH-01	0	10.58	5.857154703	706.6848411	2.925850246	18.56345592	775.0896475	86.9828864	4.880191829	55.70542428	5284.921603	66.45706862	1395.75253	0.970830724	27.36043864	4993.648513	61.57027565	477.9534639	80.14128622	4859.742946	313.7473078	877.7185336	2044.764949	400.7367044	1222.751102	989.1449741	446.6764254	16.60972219	261.94171	372.3909645	741.8566096	5392.434202	648.0235585	650.9571312	49206.38727	692.9848713	275.6258446	2304.755315	4375.914491	246.3028459	4379.823051	861.1031028	42.02156534	1480.793225	163.2219111	6861.506231	24.42931574	15675.89768	14992.67746
TCGA-5R-AA1C-01	0	17.08	4.061094748	49.47682392	2.137924174	147.6016255	743.5860607	70.28546048	17.32292486	153.4071733	1882.248686	66.50170502	1280.768146	2.163091234	7.826479321	6780.724801	223.4856293	367.2107315	160.968646	331.2836414	236.6852541	616.8988001	108.0873262	244.2902227	285.9085302	637.7039875	174.3138511	145.9418161	964.9022797	507.1377714	2245.098038	10633.56966	849.5317673	22.95358484	7957.48872	683.1059463	193.2271819	1172.98288	3853.07888	1414.613739	4390.26854	1403.553794	1146.833232	6848.77766	1876.080325	8280.509858	0.231621998	22218.56511	100231.0483
TCGA-5R-AA1D-01	0	14.75	7.249451638	706.2257271	15.52143866	101.3417316	1799.201451	465.3130698	8.283126114	21.72569499	9315.510319	285.3926986	7581.43914	2.078662792	842.6988601	3788.671165	1993.569941	195.4421247	349.4945475	5042.936521	53.78059623	16520.44065	2255.209063	83.76722657	6330.238141	374.3282632	88.93747914	396.0418219	3384.355924	222.3266926	1768.184473	18976.38987	14685.09003	33.09882804	2833.236349	139.6037189	1628.569907	4719.290228	4554.884116	1896.383173	1445.57664	388.8045313	958.5048638	395.0086049	1944.989866	4117.490181	3094.834209	9989.714534	18849.22982
TCGA-BC-A10R-01	1	6.54	5.831800064	714.545978	2.476782075	59.63103148	3654.912295	326.9492669	0.797049482	38.61193905	3467.31668	80.6416016	757.2999626	0	204.2216982	6819.551805	94.93084413	326.9309413	66.35160311	2305.638723	115.9445046	1609.664467	1249.885445	119.3068897	1335.639725	443.7668399	186.552601	55.4274523	10639.42645	207.5665769	353.8257231	5544.363475	2104.769612	4403.981696	4894.589895	35.25934377	473.2014606	3571.54654	14495.69336	855.6816895	19913.99147	548.8407878	105.0187543	396.6955179	354.6677289	8022.423623	30.21597759	7423.028175	41380.45418
TCGA-BC-A10S-01	1	37.12	33.87286641	322.9274268	91.85677651	204.3061173	3793.33774	265.8214508	9.77800665	37.43195189	15683.42605	366.6673111	17267.99869	0.860799049	323.8293989	9919.416902	1140.135716	169.4642045	526.4100607	24978.49304	69.5480756	2256.145716	3092.06754	90.95929466	3417.732393	118.6167369	77.57777726	4358.179425	2056.299844	165.8957726	1957.285329	19363.32512	8878.469886	305.0653469	603.9282847	5284.004367	305.0679828	10782.99137	7949.591952	2883.42776	14710.91117	488.8410763	338.1026657	667.2667083	1620.085797	4499.788606	4569.421573	33442.58722	89685.80003
TCGA-BC-A10Y-01	1	13.14	1.193109108	119.0010951	8.307121853	55.56292049	581.8828816	57.49800845	33.54735128	723.5415883	1323.126403	152.6878011	375.3624895	0	27.07453008	3105.388961	175.3198202	3206.360502	41.95940017	1154.807144	865.6659928	195.3924342	2692.457345	997.6218605	601.9505716	2155.753511	982.1054047	332.6380353	2691.151253	1403.59217	2192.678754	4958.83776	890.0368278	6255.863951	28522.25138	1497.935576	619.4812332	4406.008033	9551.452253	636.2970597	23867.75747	4504.174076	326.2493589	1297.300753	1522.662596	5902.788661	11.55780502	64054.75772	62055.42063
TCGA-BC-A110-01	1	67.58	1064.107455	2690.106226	5555.817743	826.5373876	7946.916583	7875.231671	3168.968442	69.69076106	31559.50819	1683.398464	7877.224072	916.5618039	5023.191077	10147.17784	7484.516775	99.70412301	2861.300252	12836.45086	17.14524971	11371.67397	10342.56535	82.82043504	7125.886424	94.05483329	45.2942867	4691.010937	6524.729641	112.8358345	5515.468816	29895.53611	26979.07622	4751.552799	1973.497734	8762.373778	2259.304559	34252.89166	11745.4308	4645.818955	33954.82284	182.2347871	968.8059901	324.7928634	1871.735115	4070.429162	56620.43057	38522.61556	64240.10263
TCGA-BC-A216-01	0	44.38	3.738882542	164.2461887	19.78337269	225.4174592	1646.108704	47.39002045	68.60964143	242.0189439	10417.48649	57.65911004	4584.037249	1.814278869	1453.027138	8572.886486	23.64745508	1666.171024	44.81877791	17114.70088	1258.645135	99.40086504	833.2202097	2849.121063	1434.209662	6642.07601	2106.805875	261.8209427	2324.057499	1090.789168	318.9590978	14616.18115	763.2383292	254.1154159	7808.707829	1047.651039	214.9544229	8092.646281	8728.173181	406.9286019	16922.895	2514.209808	109.6673503	470.4784939	662.4644802	4041.40564	3949.082387	56269.01184	27889.06252
TCGA-BC-A3KG-01	1	6.87	1.603349659	86.84937998	5.059478827	22.32485042	477.4619125	29.24671587	3.330325684	52.85863248	4470.614896	51.70585049	2841.361821	1.597159749	2753.741571	4019.490648	90.88452405	3955.363199	25.20823311	4109.390425	1969.932836	40.20559782	343.2226814	2218.438736	485.5264798	11056.26635	2252.523063	298.2881456	1857.327867	1158.598425	120.8495884	11482.63383	1265.619011	332.2774197	45114.77328	143.8985274	59.77889002	2288.788143	2458.158397	158.2878596	16.59570017	6871.631695	21.18116121	3892.041743	1375.196275	7107.588279	298.8643575	67366.59041	3628.834541
TCGA-BC-A69H-01	0	14.59	2.264299898	390.2332185	168.3678453	18.99233878	840.6863204	95.92300339	1.146650387	11.18490379	1162.908391	103.7247491	1160.676268	1.14877641	22.33549952	2855.361708	344.5471799	631.0728834	14.53045129	3751.751805	1004.491633	995.6633585	585.3757898	3145.021439	265.3918946	2185.264575	1990.04291	40.17254493	132.7125026	1184.044789	3202.037327	3479.724887	1070.364219	46.86192223	36768.07346	1380.314865	46.86338974	1216.424904	3513.171076	1092.628509	1237.607091	4672.539438	4.492125401	375.7694967	325.5974591	10344.25821	559.7328136	4395.08232	11998.88458
TCGA-BC-A69I-01	0	12.71	5.173683515	423.4331752	24.25067463	249.1447586	5595.654391	109.4450633	39.50458701	21.70550883	13415.85271	228.9207067	3031.389732	2.628995401	19.15922226	9556.852127	2315.185563	207.3541831	272.1132225	8133.993692	132.3320645	1796.729315	6043.415465	249.3130017	3050.332828	199.7221022	125.975584	1406.29342	2015.440574	681.6004298	4555.743906	29524.9393	5907.371847	189.5524892	565.9147413	4980.577508	2141.02817	35904.94468	8612.18419	723.558377	7273.303653	342.1381422	348.4177379	1538.586263	1463.536359	5466.398753	1182.619121	28832.24953	121011.2244
TCGA-BC-A8YO-01	1	7.23	10.05295256	73.57886385	18.4461858	3.478618331	529.0656284	26.84228187	101.8386057	216.3087394	2584.13463	80.17454278	2068.146088	4.661035284	43.61436239	10367.11046	93.35860589	2615.243633	10.06531096	7145.709292	1397.410117	285.7379408	512.8778488	1106.974358	1595.939044	10339.16722	1021.878476	234.7953822	1770.29888	1114.140568	972.5780597	5118.650095	801.1555696	2638.406497	9328.224443	12.47778505	157.483042	641.1344049	3032.411677	1397.076541	28118.3387	5586.798845	17.25468729	1155.408061	1096.702806	7129.474665	78.39128997	23261.82557	17942.81393
TCGA-BD-A2L6-01	1	13.63	26.19334951	134.3846	28.57100076	65.97094204	613.3183605	127.2221332	178.2585296	127.235981	1940.32323	107.3372597	700.0295532	0.736669533	25.39161515	3509.197293	853.6374099	1603.936791	54.02899205	1687.332144	931.6941806	651.5022102	4251.589994	1645.328872	1135.229736	4183.188692	1885.658641	727.9026606	5375.771487	945.1210913	5209.570076	4868.815339	1174.199835	2611.160231	2395.388164	4471.116183	304.6378024	3606.258343	19700.77959	422.3850844	29680.36312	2850.588256	1098.947417	903.7135613	1164.692933	5931.73507	59.6080147	45954.45421	11189.58968
TCGA-BD-A3EP-01	0	13.44	11.23849936	339.6475909	2.797326387	82.55200687	1411.160054	234.5518108	3.734609617	132.2808711	6654.257683	158.5526908	1739.54753	3.732888601	338.7152012	7153.420928	477.5674635	471.9360088	85.36328755	8922.09174	175.4377817	2724.759701	3086.934788	273.9564494	1089.324534	847.2442329	305.8589285	2374.820267	2543.66343	382.7977115	1073.371927	6776.218527	3153.553225	121.0172164	18345.16246	2032.291926	584.5341149	5057.30102	6236.710761	1243.221431	3716.491846	743.0965907	87.23886386	1044.288316	311.4868661	4085.241701	2834.528288	13495.2123	19001.95485
TCGA-BD-A3ER-01	1	7.42	11.14048863	393.0660924	28.90612618	20.02315471	2076.313766	294.2642346	2.252389432	121.056927	7784.534128	128.8311515	7792.241489	2.255263621	81.091655	9234.620295	244.3099297	282.0612273	57.77477372	11949.33095	134.3875132	2481.593425	2975.687152	144.3811074	2099.635478	465.2675367	204.3385675	1370.140161	3709.603843	265.4066954	1371.284517	6131.289247	3912.784292	397.535928	11256.59919	3046.766781	595.159784	6342.229565	4915.475668	821.6622121	18925.62334	329.8068787	440.7926252	836.1106665	2265.034397	4421.370464	1333.543028	63753.04523	40095.26759
TCGA-CC-5259-01	1	5.91	18.15246777	111.5179953	13.09964696	5.500483912	1322.246385	25.70790387	5.51049873	2.945372215	1988.565252	141.7101164	1862.323976	2.994033166	1278.882836	5863.428407	164.5112765	512.552191	38.36025665	1723.66174	381.23905	409.2374409	9032.041071	2480.893933	641.3088813	1935.276083	2397.420125	225.0612712	431.9435697	1339.435753	497.5340337	13565.65471	860.8093245	68.59828822	64069.40709	16793.6712	146.8510971	1743.857898	1345.246136	207.4008482	20046.9985	583.2883469	86.29340419	469.7709362	300.7460604	3186.888802	1060.11877	32851.02915	23188.71377
TCGA-CC-A3M9-01	1	7.19	25.61526467	1703.098504	790.7216022	1.152486174	4260.266217	108.4260985	18.6975926	17.44876504	3251.472288	362.0818915	4825.336403	8.663912257	14.94366275	941.0827169	570.9263863	3673.2946	713.2175135	620.4453929	2768.874747	1714.198164	284.1198747	3092.78252	508.1294017	6319.065756	7155.354886	232.6655094	57.61822007	4686.920719	646.1760174	6769.729162	5953.773439	0.530036714	5849.806257	3.039407354	65.13548352	1667.699171	610.411146	10754.43142	4.922437593	3502.773855	5.54057527	523.8192781	35.02726942	8216.805536	64.52059627	1819.551895	9.314904568
TCGA-CC-A3MA-01	1	8.57	26.73973839	1695.641126	37.09630559	178.2215433	2896.102872	489.456631	40.1566302	170.2008251	1715.469358	129.2725475	1906.528097	11.47744372	2.943432237	2850.673765	303.8145323	1537.507429	194.016036	4726.858266	811.2151445	2067.109721	416.1021267	1526.54839	671.2258452	4854.099237	1580.320472	613.8814062	242.1661823	659.0613283	470.4212464	3459.755725	3285.994238	110.94941	74.96529211	358.7352836	425.2844349	5682.008428	3040.469086	486.9234317	2037.712559	2363.208804	79.20858242	78.60851341	4368.641037	9618.676855	3151.054792	1785.658775	2491.796108
TCGA-CC-A3MB-01	1	8.54	57.21103747	491.1220055	194.4709919	42.81428911	2443.881331	489.1356571	149.6447275	214.6140003	3832.474903	131.9430636	798.0036828	25.32287084	225.6401301	5018.949504	305.6092971	3678.390193	126.7451041	2890.583722	1236.164915	729.0599137	919.6500976	1792.886492	3253.138178	5695.152581	2027.82647	43.47350731	2391.733976	1503.970418	538.4690165	13706.02747	317.959635	569.7044444	9137.637118	2124.344863	155.99233	3818.809663	6228.799386	449.370519	6509.768639	4349.991046	69.48051538	1366.58768	550.1913747	6453.265375	431.7906375	25263.45178	20036.87558
TCGA-CC-A3MC-01	1	9.76	15.31374454	518.2731738	3.819778531	58.42388618	1077.722721	209.7859974	1.903996922	62.25480578	10610.64697	51.71677626	2712.045667	1.902931544	50.75882778	3544.529599	122.6075994	1315.318866	63.21276918	6592.84827	537.427547	1535.639832	174.3394304	1365.138089	840.1398577	2824.140125	1056.661818	57.46575007	813.3144678	2434.273927	869.8368098	4294.628665	764.4572695	138.8935954	20017.0608	212.6589273	108.2379274	4055.136507	4542.747734	422.4582574	8849.844715	3578.095285	58.42266486	1465.711386	153.2632104	9784.857525	664.8264375	20536.29236	39073.28192
TCGA-CC-A5UC-01	1	10.25	52.6959051	664.3235871	305.2044151	85.04415197	1634.03547	997.0581852	35.97684664	118.5669363	1768.163554	433.3020264	453.7631825	46.63776841	40.76741375	2662.381944	593.792427	1086.949584	122.1582052	1713.096676	878.5935545	3437.981515	1337.198127	2186.90741	2766.416373	4368.071835	1906.799678	27.59146529	442.9899461	1794.346205	1101.371493	9016.487661	2145.204118	447.774423	97250.01106	939.7797565	217.9362738	2090.17865	5517.422918	687.1678513	1953.714226	1709.450773	231.0800267	612.9702129	2027.807073	7867.244317	5233.589774	17865.37664	24588.22959
TCGA-CC-A5UD-01	1	5.98	19.39426044	242.1005365	5.384601621	35.74202629	2881.017605	6.944653609	3.049135882	12.38870245	1654.515517	200.8420932	1050.299306	0.714938871	11.61224204	4259.062782	41.97643639	2395.266717	62.21567938	604.9211195	1411.883853	1028.507333	497.4689881	1732.569386	428.9502076	5795.552621	3877.376842	105.0413669	658.6464162	1759.79856	2007.297716	5823.31969	602.5848003	72.34255239	856.4279873	36.53353314	125.2839416	1638.942301	3558.272131	343.3048695	2027.47773	4245.285942	1160.477337	1785.402419	430.5113384	8899.782935	17.84799793	12014.97978	3946.024556
TCGA-CC-A5UE-01	1	5.75	15.63493823	74.76488848	8.156155073	86.76304196	1017.914146	11.15370094	0.680134132	118.1937465	4699.850967	44.82483949	505.1577121	0	13.39584272	2250.686668	129.4061287	1932.046528	40.33373545	517.1358704	1296.63747	949.0345975	365.1865251	1711.969134	1216.276272	4816.817087	806.8825146	39.5940829	809.0555844	1389.280617	803.8214462	4751.461951	577.0148947	163.0899139	47098.45687	2181.848363	139.1366253	615.1904112	6087.57172	429.5692454	1671.335613	2313.678728	531.5019378	3670.87609	242.4307967	6349.588982	18.64388044	12245.53462	23183.50308
TCGA-CC-A7IE-01	1	5.55	24.49837689	206.4918793	22.37184747	13.85700693	1378.277525	24.49909219	101.1159861	97.93532661	8391.995609	204.3582645	6738.051925	0.016092511	18.11339639	4612.689218	294.8316517	1083.455942	138.3756206	4523.284433	722.6491917	6236.728227	688.6238207	1326.102919	2249.924705	3693.101541	2495.698765	7954.288302	50.04079329	1541.088619	786.5378623	12225.61547	2434.058632	45.78444978	1972.168976	508.7575401	178.8244049	5301.287869	4706.353422	574.7380887	80.90436704	1205.864699	2.146125018	509.8208773	2886.334929	6907.309624	199.0449122	3134.386371	16988.38235
TCGA-CC-A7IF-01	1	8.34	27.77187871	178.5460136	0.989756451	84.31242483	577.3039201	52.56988322	1.981568701	239.0559526	1818.215244	48.60209073	1294.473387	1.98136263	41.65857087	6425.758333	685.4263802	1582.139969	9.916886785	658.6424838	737.0096068	614.0054219	1566.264461	674.5148513	278.731137	2951.00931	850.0886889	203.3440302	2134.644207	998.8788253	1385.732371	3473.755739	634.8360415	4052.066951	3826.884706	106.1346735	1219.090507	2436.191265	6165.86985	236.0779269	35454.7599	1475.007231	34.71506401	822.3124091	330.3118299	2490.747711	1596.022209	13497.26507	19390.3541
TCGA-CC-A7IG-01	1	6.41	22.84082722	358.9771779	7.304313511	117.7265561	409.6376031	36.73997605	2.400439104	23.65471222	1819.462869	88.25840149	1619.118818	0	52.27467744	3232.568236	48.19000153	870.901089	22.83725091	1684.532233	1219.42576	2690.453845	489.7776537	4319.083782	614.0815627	3781.399438	3243.614801	255.0802166	382.6508987	1076.995212	1211.881679	3848.335258	1260.123291	759.6564546	26667.21822	153.6826821	94.79920861	3745.311905	6684.36277	602.6483235	1337.799738	5536.511171	3.220449497	702.4046866	58.00436159	10321.8614	134.0564117	6425.919851	9304.445106
TCGA-CC-A7IH-01	0	11.99	122.0260287	179.3355929	62.0255655	181.7129954	850.1920072	632.5441995	101.1756052	193.1684426	2316.087107	368.7977205	3942.307307	36.0459857	62.78852754	5387.476096	1583.322072	644.7355655	299.0187103	2769.97495	267.5104811	916.8862579	2623.596614	261.362798	601.0067125	862.4493001	234.5287386	1145.426302	1774.064264	653.9348214	1435.959043	11291.75284	2411.980237	195.4253867	10011.30945	1773.282791	680.0173013	2034.709373	6520.622819	196.9585077	37800.92219	1050.306078	443.1663293	4467.734414	2606.87169	8063.261382	1356.966806	13681.45218	71032.78726
TCGA-CC-A7II-01	1	9.13	11.29102101	525.8836545	69.65108892	2.588520891	335.9211738	16.66816228	2.586706135	5.269618258	1042.866326	85.74399693	1149.518156	0.576854414	13.31331652	720.2488695	69.64721747	1800.389093	43.48476013	826.8927352	1719.545667	2104.044704	255.4365033	3027.494573	4762.48786	4426.296575	7538.312713	355.378253	16.00734853	1910.400834	820.8685836	3594.315803	1888.039394	11.31106831	2627.127306	3.266989637	122.6306151	428.4873653	2241.455399	370.1372782	9.3038129	3316.23914	0	682.7009064	227.9341165	12079.26772	146.1150131	125.3364456	11.31638039
TCGA-CC-A7IJ-01	0	12.55	7.040676156	2991.154004	10.91933904	3.18815676	2102.700195	94.96989099	0.982346918	21.97411191	2064.905561	184.0612913	4345.824653	2.070629614	18.10901697	517.497599	45.76057408	2897.940647	92.21649653	4332.446189	2043.771437	12223.00761	453.8919662	2684.463694	1185.06919	4737.610566	2570.044742	169.0771732	42.45557603	1336.766603	545.1466957	5961.097689	5388.559178	0.988700614	1892.358765	0.436546213	690.1315954	853.7401696	724.8876163	5296.101351	18.6853227	4563.574053	2.641970392	1585.5396	50.18897255	6047.449535	68.9982627	4892.583712	138.6928143
TCGA-CC-A7IK-01	1	4.93	8.810251334	62.06017075	10.42801899	119.3787809	342.0304659	14.46501795	13.65145762	53.18514665	1630.541694	141.1412995	2730.288039	0.751128894	9.624242989	630.877599	244.405964	760.8134618	234.7710248	1376.38926	497.8009872	220.2005015	204.8716576	964.9707387	854.3800528	6593.654736	576.0421419	468.7119605	49.16066978	1031.127002	547.7737781	11774.90148	1800.8124	5.595652675	23339.97537	138.7153793	117.73163	821.2886789	4471.406208	160.4933955	15623.48265	2275.290805	395.3506691	2072.77225	2690.099123	9587.623873	0	8116.660212	39216.82984
TCGA-CC-A7IL-01	1	5.88	4.607481512	80.55658835	0.906332371	133.3675526	1146.655105	42.5821408	4.608625154	180.6011079	3385.343568	316.7693831	1483.794565	0	17.5750975	3139.891155	190.7777915	919.739211	83.33660952	1368.013199	439.0223463	22.20884122	826.1711196	889.1751839	373.2444868	1641.261778	577.9525172	328.7865103	1057.729341	1117.032617	4226.421728	7125.453524	3146.402429	179.6630701	11586.15605	1616.246164	108.3436119	3426.096887	31816.03522	136.1303709	24574.69606	1059.587406	66.66317466	5599.16288	433.4507994	7712.701676	2.759284256	17418.61958	78975.75178
TCGA-CC-A8HS-01	1	6.6	31.9912253	229.3035654	4.79117352	48.70540575	1355.323809	9.672751782	6.876055554	378.6600981	2211.438862	81.47202533	1524.000604	1.302714346	8.276984194	718.7160063	540.9657325	1092.530138	32.66622688	1830.762593	641.4517674	1337.167935	964.8377794	950.9853031	1454.326594	6724.213406	2443.394581	597.4276273	2263.091481	1605.761266	126.0969456	3345.786763	1602.807866	3175.314354	32113.21711	148.4105903	276.6922172	319.2242771	4320.492509	189.5360242	1152.380106	2302.911385	48.00434361	545.813934	181.8672254	5920.637134	95.42555456	9662.465206	7417.45735
TCGA-CC-A8HT-01	1	2.73	16.44361345	157.6711871	42.73289887	5.933563686	597.1119416	14.19794522	0.683527526	221.5741174	3080.537165	50.24429622	1055.330757	4.424597275	10.44168586	1544.348792	151.653858	2135.041801	31.46574533	744.3379368	1412.480305	1018.533202	204.240089	2640.715317	776.6500433	3689.89294	2123.093895	75.03776988	383.7697938	2696.26273	250.811009	3504.941284	1010.265943	404.8058411	53923.00322	92.32135996	279.3598103	603.1173253	1252.889109	898.3902363	1515.053461	1723.203704	11.19275615	830.7421977	204.236767	4335.779946	48.00429959	14019.27036	6098.772842
TCGA-CC-A8HU-01	1	9.89	5.107646231	367.5903771	6.82836572	10.26150646	1003.150665	9.406831494	0	194.9464946	3480.189377	49.76744681	1125.959184	0	27.43825307	3727.549815	192.343451	2234.084572	119.3456359	1004.853164	1099.467106	176.8851081	2937.412285	1227.378306	259.3367063	5709.171642	3316.468506	630.3912718	442.2801174	2234.937264	271.3613281	3315.269974	2521.69617	1189.548255	96927.6153	952.4621091	237.0066935	4799.455955	4434.410878	230.1345827	60.08418965	4131.37888	7.688734252	1243.650514	652.7186371	8291.742775	17.99812053	6986.165316	15214.3359
TCGA-CC-A8HV-01	1	7.92	34.34416739	348.0191217	0	12.52717133	937.570022	11.69350638	0.794607513	134.1423245	4840.664386	27.62199891	1075.095996	0	25.10702467	2191.340131	61.16895377	579.4694324	8.337794213	2667.700632	314.4556028	357.2095576	457.0088075	955.2213788	2416.174362	2895.036529	1276.473485	55.30006049	680.0905718	676.7584376	176.0631661	5945.986251	441.0744619	93.03787894	29244.5297	68.72222477	110.6469983	1534.674356	4206.620763	76.26448962	365.6033875	1418.973611	3.309743192	982.86017	86.32877605	7147.814338	23.43761494	7503.345146	6530.509961
TCGA-CC-A9FS-01	1	3.58	97.33736169	188.2840954	186.5033042	194.6279024	1051.4655	2329.382566	215.3876017	342.4034226	3483.310357	639.7886903	2702.136279	50.48901898	48.62127466	4458.216334	2451.787919	761.3452565	249.5761687	1189.309462	255.8614974	2566.10227	233.3306623	339.6528942	915.407174	927.1170731	399.1236842	257.6574645	3428.384396	3400.596592	842.4216086	5746.664737	1128.045329	95.47574472	139469.5919	1700.192983	704.5830136	3100.374378	4211.32785	576.6268677	30093.1469	936.1317777	10.78248711	687.4469409	595.5444749	3290.489568	15.29039624	13104.37244	55428.81175
TCGA-CC-A9FW-01	1	5.03	13.99634535	133.1066723	91.53673104	9.068523689	756.84408	10.48523241	0.624671148	35.13849364	2394.739134	37.2533159	1832.33986	0.620358529	25.9803927	6190.736871	73.90390329	947.9093528	41.48105095	3513.246238	283.2434945	2163.645559	2203.099192	539.7898887	162.7054218	1589.213102	632.1394915	322.6899693	935.143962	988.7885114	1518.037106	5783.316488	1367.189921	115.4858797	111838.4591	968.9686587	44.30768432	3033.273889	3759.186044	256.4389213	63.34995115	814.6375449	4.145568191	1312.25188	527.7882792	4496.414085	19.6527464	11668.88948	26481.18599
TCGA-DD-A113-01	1	55.06	8.268418736	172.8867276	4.793253518	41.05061043	1595.140009	52.90782068	2.005655541	138.7246287	9942.136107	50.1159595	1122.163463	1.99741002	73.13349488	5786.353288	152.6467971	1220.641415	125.464729	810.3802683	458.9152891	289.3557257	1044.052208	580.2474718	265.640514	3690.518479	390.5105721	71.74392839	2798.328068	839.7421388	847.3597361	3349.947007	557.8891414	1763.992619	22415.87166	681.3444358	994.6375517	5020.492021	5690.755294	632.5559728	19872.24561	2547.304255	1.31359054	753.2033841	808.3245302	7425.494106	11.07839758	6935.043835	21041.10521
TCGA-DD-A115-01	1	15.41	55.20873933	303.5713269	4.85769814	187.1494258	310.8026667	169.2279881	14.46390062	265.1455796	5232.113347	152.4211048	393.5840371	4.864810258	69.65335531	5226.120436	806.2419442	1247.71064	129.6265623	3244.159914	742.6049211	2167.952454	189.6251317	1629.16482	1541.697105	2393.496566	737.8609733	147.6367072	2452.297071	1140.949913	1822.433929	5868.008855	1131.418426	46.85089267	1653.312522	7355.51163	627.5016556	3409.729657	16323.66005	477.5553854	7276.51508	1335.349011	121.2383262	1251.366629	1661.622972	3416.929384	25.25002273	40815.30978	28290.05654
TCGA-DD-A116-01	1	27.2	15.46471909	184.4341721	53.58617639	23.7073949	597.5888889	72.13196565	39.1614549	5.160365522	4735.305035	399.7552698	516.1952183	1.039189218	16.49442975	3341.300401	726.37131	469.8293282	85.52540374	727.408554	412.1282999	1502.196816	1715.470645	667.6454265	2046.192899	564.6196405	430.6770727	23.70599698	1052.985177	704.7370354	3950.18918	17008.33322	1649.531242	78.31315297	6273.562606	102.0097128	191.6478025	7407.920646	19586.15599	626.4348009	63058.97103	1028.255664	37.10125199	2068.857228	402.8607574	5671.854842	18.55385755	15733.85766	53771.82957
TCGA-DD-A118-01	1	21.62	6.546037986	619.142178	1.401803589	16.86322854	1280.125785	58.13423887	2.135253244	92.04266791	2286.828205	73.61129118	1042.030535	0	43.39392551	5511.990905	413.3843879	605.7554501	215.1707414	1840.940556	369.9236126	1228.511575	2432.083675	400.8514845	407.4712197	1187.973532	676.5329217	210.6918561	12063.10675	2874.612354	725.1240832	5632.081738	434.0026022	601.3150216	48581.5687	44.14543133	866.7036607	1727.439007	10458.77046	777.4925105	28023.06911	907.1770212	10.97584712	225.4322643	200.3739382	5520.095707	22.77440885	24150.71384	5107.317452
TCGA-DD-A11D-01	1	16.36	2.044602835	208.1630701	0.208216859	652.9099586	3836.3833	105.1507513	18.35482325	134.0153047	10291.95159	123.1998037	3432.004302	0.198329159	40.05216782	8310.377285	761.32544	285.962111	126.7954344	8747.803867	146.7332689	596.9769159	526.4622839	208.2172225	2511.441544	549.9666478	184.7108593	307.6626861	6067.698787	530.0119501	1603.995365	8287.103878	900.7392847	4034.891622	412.4970336	3601.947796	237.1432585	9812.865241	18703.53478	349.240926	36814.20491	222.6827876	1141.652365	1007.349178	1558.603507	3265.828093	331.1723026	64128.935	42174.50181
TCGA-DD-A1EA-01	1	24.77	5.355772136	52.05793636	67.32826011	21.5210165	325.9915858	16.13577465	378.2607431	125.7126846	4532.918964	227.2142038	1432.509702	3.559281031	24.21689079	9751.182822	197.5572402	646.6433894	656.6394399	6511.555626	293.6676428	4255.460592	97.86639997	384.3757141	981.6458666	2329.783758	211.9279151	918.7894495	2128.588054	396.0506812	2591.158072	7962.932147	1388.505668	28.71080371	7567.730545	363.714354	679.8808252	4664.94526	2451.900303	874.7812592	4258.069264	846.0239412	889.2546766	2319.928324	1076.862699	5296.344449	713.0921489	17806.59195	65516.07533
TCGA-DD-A1EB-01	1	23.95	10.32386957	199.0558375	27.85658474	473.3427013	1362.393791	1661.42766	88.69975995	275.365182	4142.866346	140.2699628	1150.97657	2.072437394	6.197042456	8093.889354	1753.244634	343.4434496	424.8980611	8133.075463	90.76792512	574.4624356	3080.585716	114.488468	405.324116	474.4233967	51.57666778	115.5196812	12360.43482	337.2555838	1782.144954	10262.78585	1826.494427	10723.63149	194.9302673	776.6036142	2116.264767	10974.39021	15612.29084	464.1083587	20940.15698	805.479158	295.9963231	1624.349048	15.47882264	4664.719987	86.64127343	51595.45716	45196.05971
TCGA-DD-A1EC-01	1	9.82	3.604846271	160.0336006	102.3211547	9.190687308	1264.38436	532.5964925	1.135923029	61.32533987	7322.282614	618.4925118	5659.408942	3.599555222	25.3268411	5973.353127	471.6678198	641.1464688	61.32500913	806.2114582	253.1558337	1073.153462	69.40946473	364.2595165	6597.263215	1369.88427	319.5650654	124.6408803	410.1793477	813.1188688	1093.024546	8823.769369	2143.370458	4793.982396	95.49265157	24.72513228	809.4199441	7808.32458	2102.316928	2234.931437	2091.143129	893.1435043	3.618405456	456.7383058	466.6770444	2974.476967	45.82617414	4135.239092	4071.306326
TCGA-DD-A1ED-01	0	75.59	115.5724289	450.5328203	465.7279122	463.9948062	11638.78962	777.5798219	432.063389	183.9259342	18189.40193	803.4331918	32346.61324	122.8440475	2182.891085	16788.89643	2124.804696	68.38793565	783.0214993	16812.03896	22.18117406	6670.155683	6280.011613	25.73673933	6440.048662	119.9291091	25.7364545	15592.05594	3943.742759	154.5825964	6061.445893	36393.79358	7269.080974	1019.233871	1004.112426	1782.551147	2354.08901	17971.67311	12672.69441	1816.396725	39873.59041	145.6977281	952.7194432	522.4750286	2847.233233	3616.673937	11933.55615	29357.49006	128463.255
TCGA-DD-A1EE-01	1	1.45	12.12249453	97.05794626	22.31556347	21.63504719	1381.354862	65.80138622	119.578453	25.71354164	3836.994887	175.9112889	2532.390852	0.588041436	18.24481666	6247.188536	190.1473624	732.4351472	4568.954841	7346.668635	292.7781197	343.7108459	989.9144312	385.1744247	475.533297	1356.859941	253.344046	678.0563195	480.966991	442.2529937	1053.119419	15624.20059	854.6918595	3.991094684	31413.32589	1829.095451	305.6679802	5818.422632	4053.046639	604.6680689	2499.722857	1123.123632	95.02088937	4703.11193	624.3599315	7661.236419	5.350899189	13438.12835	48321.72955
TCGA-DD-A1EG-01	1	33.05	8.466115403	311.3243595	321.5277781	28.65301082	1267.153044	311.3131521	5.366000307	61.26531291	5212.382299	141.2538312	737.5647997	3.033354571	12.35519697	3645.445847	143.5693951	818.3670063	44.95859916	4629.255605	398.2891292	1969.09085	570.6252722	623.4580554	686.3251067	1212.002555	770.2382427	37.97865764	125.7172126	505.4183427	447.1672665	7708.698741	767.0733791	70.58766769	106269.5052	1536.557992	298.0912526	1604.100075	3103.456329	1214.40564	838.5102296	1712.869832	180.8559407	4615.562231	227.4275016	9944.240731	27.11408339	9024.773616	26980.53456
TCGA-DD-A1EH-01	1	3.94	29.58545849	328.4085585	2.481071473	27.62732986	827.8327334	63.11995711	13.4327083	84.42168552	4269.293412	105.7183139	2139.114887	0.544422788	16.02185694	3656.228835	239.2914401	1197.08042	285.2323606	4277.049948	696.3361927	880.7366817	231.547761	391.597917	653.5851228	2970.398445	553.6046399	71.51481167	3247.865668	695.5749427	249.6141206	2531.422799	900.7377343	1998.602465	119232.1198	221.2264342	372.884164	1415.039589	5445.670462	668.4650581	1330.507247	939.4773309	2.483748333	4774.422405	87.00185204	6584.711763	17.97165389	4680.296899	23853.71951
TCGA-DD-A1EI-01	0	6.01	157.2070373	672.6888719	264.4411631	325.7779999	3363.570638	469.2855791	168.7919307	685.4723376	4433.782364	179.926001	2527.083678	67.66334755	225.7930022	6184.842722	799.3329839	709.8400052	230.3692427	4648.366998	323.1554023	2773.465591	1487.662091	559.2302093	7417.645947	2033.461899	404.658354	178.1794415	2152.896622	402.9463947	985.4947919	12055.55029	2137.619492	475.9693423	24895.62288	2078.693409	569.995185	2508.347357	4954.574578	979.928804	17583.73247	1488.847061	144.2290918	1442.998169	555.2362897	3916.320803	3152.716636	10346.84914	27846.23866
TCGA-DD-A1EJ-01	1	8.64	6.322765415	209.2335306	30.59942821	6.872082817	1264.168891	85.63630385	12.79623605	50.56386052	2980.53674	27.90561629	1067.145737	0.409966059	10.11377198	1722.197777	37.62749451	725.1246209	166.6331986	4338.730354	485.0468612	4155.017647	1472.954356	659.8314698	1605.216728	3357.397727	844.4418936	39.24892718	416.9408347	779.0903234	891.7969145	7940.440071	1228.50545	171.4315493	142328.5325	3193.760677	58.66553334	1819.324378	10571.01002	1094.816789	1423.268692	3218.837369	19.81856355	1972.755684	2845.557567	6437.216573	20.91714907	316.6057097	20011.95718
TCGA-DD-A39V-01	1	14.95	3.045014374	141.1044522	65.5391455	19.04333681	334.3880462	45.1988144	11.77503765	7.401220844	1598.657647	954.1062635	370.7147688	0.11225261	11.76287355	2031.70305	401.20656	191.975607	107.6710999	1466.417361	402.606298	2294.593869	452.0964555	1400.74082	372.1707654	524.7546179	514.5267605	49.54959271	1249.868731	347.4558042	1027.526218	15819.28273	1881.953249	0.11769556	6196.545529	1700.353396	207.9589117	5294.015219	4041.445785	1855.512469	66.96943388	706.3861384	100.420376	735.4433177	603.2005791	7379.267018	48754.9438	3367.188593	30743.70994
TCGA-DD-A39X-01	1	33.9	41.02735297	576.3822232	15.01017238	80.05328195	1399.928718	121.080542	91.06050864	24.01615101	6279.165253	128.0851602	5916.924711	2.001534176	13.00883255	2967.968973	630.4182953	261.1734697	25.016815	2098.39216	299.1986357	2272.507475	2016.337619	544.3612514	558.3706092	528.3507038	350.2325199	303.2013479	976.6480619	597.3964334	1567.039592	3830.541177	2503.660817	321.2132999	4191.780818	414.2750313	408.2710092	10514.97481	3744.484082	1136.754043	4894.246784	1107.734954	867.5749319	639.4243618	745.4946793	16070.65978	10023.64814	13237.78139	38368.45155
TCGA-DD-A3A4-01	1	2.86	1.579244776	61.03557906	16.09203763	89.98505998	12394.77613	236.4075987	224.4620916	226.1762064	4240.118358	465.187432	867.0037718	1.584333493	87.12600478	10099.11921	1161.037997	311.8065426	145.0698345	710.4495394	91.47754041	2303.400895	421.9832071	53.77829275	6057.13145	392.9915274	98.72376906	75.52399009	1419.260086	2155.222999	4497.744942	22017.46469	1165.594355	11.72135408	18006.87014	1803.4023	594.4153292	2831.169275	7545.148595	155.2591298	3089.219334	439.3758301	1360.33049	2016.329732	3233.606782	2718.106245	92.90894208	45715.3854	52534.3713
TCGA-DD-A3A5-01	1	2.76	7.244418321	177.1491029	2.448281595	162.7378359	741.9238206	240.5624983	25.19421679	85.01849649	2193.353824	134.0712701	1130.811855	0.049019498	159.1977955	12012.15437	421.2420886	518.1606204	70.66238696	2482.915527	514.5312333	879.5309595	12559.73358	1104.405976	1717.074921	1216.951413	683.258631	731.1372629	1849.917371	710.7916875	9345.843362	4685.781563	1086.533363	1398.781608	582.7805693	9521.999201	420.0459696	5318.727019	24318.65882	305.1871867	34844.82383	1864.238557	527.6364097	540.907919	1480.134274	4452.433584	88.60436641	28555.8749	62232.97855
TCGA-DD-A3A7-01	1	4.73	5.44396439	248.3906249	1.938527458	7.169672635	1019.076071	88.77651309	3.689735555	19.33275894	1689.164551	182.4249578	173.8100185	0.180901377	14.11271468	1737.767921	144.3219478	451.5124604	40.17332045	1328.125222	343.8419201	482.7995211	125.2080451	3817.115152	140.8394816	1539.790913	1764.781873	34.93800974	651.1686459	1105.678568	326.5795141	4721.552477	307.4831996	215.4890735	31587.925	4327.239018	947.7223386	6273.159879	4669.462318	201.6027095	166.8427288	715.36551	36.69669307	291.8640452	47.09118938	4627.740579	1517.277199	13374.43219	21072.64774
TCGA-DD-A4NA-01	0	33.11	6.316554059	968.2949697	140.7187099	2.229082295	854.6367704	111.3228686	4.566690615	14.53467889	1973.354562	48.55071158	477.3916869	0	3.990048441	4349.922772	4.580542307	662.8329099	40.33780215	759.5697139	243.3412438	878.0870437	323.6899912	206.9467751	140.6604651	1735.827784	236.8696698	99.59325616	2501.443316	676.9115393	1003.642926	14663.95827	1017.124256	1830.41187	67.94160909	0.47890208	3110.549146	2627.478147	7618.174173	1186.226507	313.7360614	453.3409036	1.647926702	741.4059248	33.3160601	2902.033772	13.96753279	3637.670669	1308.689605
TCGA-DD-A4ND-01	1	0.66	213.6675982	881.0813331	310.0794481	198.5093808	3121.830757	693.6885752	163.4659317	538.1317735	8696.749799	312.796036	3669.434278	32.96205117	608.1959399	3716.35696	991.0182258	662.712918	380.9007483	2606.817362	340.7895924	3504.00858	1168.356343	445.2727042	1728.79712	2926.748859	525.9458019	2844.250656	3790.131808	550.4810127	772.7895132	12942.64995	2347.379957	879.4234726	85490.70693	501.359876	474.0346551	6474.812676	9797.792424	1212.646096	4021.413627	941.8301042	122.6400067	727.2083942	461.3908573	3183.323819	741.2208257	37823.60911	28506.1146
TCGA-DD-A4NE-01	1	6.24	12.1282407	231.2402265	5.178021337	206.9451199	785.9437907	462.5367618	11.25971297	106.9034712	5320.138536	26.90973234	654.6494279	2.566652491	69.51129934	4715.862478	80.81519471	4073.646139	132.9908365	650.3027265	1881.702198	1778.871236	252.9656492	1218.117903	758.9888844	7303.54478	1705.071529	53.8647403	13234.22385	1974.589902	887.6677078	4433.274989	450.3292028	2282.348298	3274.296955	59.95418301	252.0967837	12943.54947	7302.472928	269.4850275	10660.27587	2993.559821	253.8545342	2131.903846	534.6712521	4880.188731	121.6824019	64320.11852	14628.41643
TCGA-DD-A4NF-01	1	21.55	17.48565194	45.13464629	13.79949609	307.87238	767.7129387	48.82139885	81.08997472	110.5753372	3944.650874	244.2271366	4919.789128	0.898863954	17.48671649	4622.988402	1530.898063	105.9635512	198.1426262	2084.75077	21.17385193	189.8342959	2895.831555	33.1554594	3746.560689	158.4986059	23.93939761	944.6838645	1434.990753	509.6521965	3774.198348	38348.19642	1984.303345	12.88127253	165.875986	1329.918413	1086.635888	3654.328045	28858.84936	391.6775505	57192.29323	276.4685428	2856.594878	5676.576938	5701.517103	6881.968819	26.70611107	22633.90003	37353.59138
TCGA-DD-A4NG-01	1	14.13	3.944356083	100.6805938	90.81018984	8.879896039	831.1408814	23.68654178	8.87979549	31.58308114	2301.93043	88.83542476	594.2342242	0.983340726	23.68640792	5733.118487	384.9681818	701.8310671	201.3679458	448.1425015	210.2499352	335.6121035	798.5656701	250.7209822	450.1166102	958.4774076	305.0121727	348.444712	1952.496163	494.5372864	521.1883506	11070.40904	1222.035362	63.17084234	25061.6666	2106.484193	288.2312194	1733.356251	5085.573973	577.4546444	6117.100558	637.6673194	435.31539	3008.709419	691.958956	3700.662404	41.45484233	18243.71603	39752.78729
TCGA-DD-A4NH-01	1	5.29	28.18438187	233.692312	231.7164318	8.866434202	1299.13239	21.28088297	0.605419327	92.99736435	2334.154632	70.2327482	570.8712109	0	14.38525525	1059.098289	32.3152115	1044.035551	32.30564628	830.1557886	483.3731848	1690.125411	458.4685749	760.5769486	3345.330886	1870.116572	720.5877999	26.80195341	1245.994864	659.8704806	85.41260025	4933.212637	951.5326681	174.3599982	43827.36934	44.04555966	364.699365	1119.092258	1816.264185	257.111081	170.2402867	1528.781069	3.361495135	963.9685155	99.19887894	5262.88088	59.90354419	7526.042164	11342.90159
TCGA-DD-A4NI-01	0	26.81	351.1567795	346.4316073	529.4895202	197.9879529	1007.442591	1146.021056	336.5701293	263.4025265	11313.05342	422.8216742	4849.523949	61.32508922	51.11601486	11341.56243	3783.675649	195.4011208	348.9948483	6602.742575	43.56819833	3108.873806	3102.986975	92.22154843	4779.193206	315.3594016	58.66834147	1337.169314	5845.345252	269.2226866	6440.209132	8381.104194	1114.808304	759.1351856	782.6164075	4409.946776	796.0736237	5785.658098	11477.40558	1420.233482	51040.33317	279.2878266	309.5243753	1289.316269	1619.032203	3081.954993	93.90456874	51432.74668	108037.0909
TCGA-DD-A4NJ-01	1	18.17	22.28834004	225.885152	2.029442959	112.4368722	641.1842795	23.30126809	2.029540333	167.1349341	4996.750848	142.8257461	881.2473917	3.04293592	32.41782656	2795.671323	214.7440319	2487.726408	132.6963529	1568.00912	567.2369177	688.7918919	262.3513948	668.531373	938.983065	4933.939282	656.3758821	326.1654703	1238.808521	1024.065462	808.3165305	14155.59729	1771.604796	803.2510088	38184.15957	1653.093986	581.4203618	3202.866064	4172.23365	1355.289069	2556.622145	2416.831945	0.0033492	2945.574335	215.7570282	4750.611232	9.119768688	12162.17046	25773.82937
TCGA-DD-A4NK-01	1	2.92	8.485586095	246.5889223	24.35965107	101.6058044	1523.902809	46.58288315	12.71853172	1631.612117	3536.726075	128.0669116	305.8570534	0.014583698	27.53390247	18513.16895	1136.564345	321.7304776	14.83416263	595.8212547	77.27299504	640.2679935	10750.75683	96.32141081	160.8751465	224.3710298	74.0976736	13.77389362	4174.827154	169.3419013	2091.127827	8269.269994	806.4147713	5428.768408	3134.591995	10192.05166	1513.290059	5183.375963	10192.12227	674.1250572	62132.5646	360.8873278	624.3511914	2196.943001	2587.417114	3446.775257	34.93906544	62914.70016	142266.3383
TCGA-DD-A4NL-01	0	56.21	36.46344205	559.4596942	118.991122	751.5506595	5886.89885	496.5882941	30.90634859	297.9185719	13247.7452	316.1317055	6327.993575	26.62095772	7497.940603	15664.80688	914.8124584	137.2182884	318.8899279	9718.685174	47.69104944	7379.476873	7536.228372	43.48779188	1303.753624	219.7444452	46.28728131	1485.458929	7751.666868	130.2238092	4354.202607	21232.15868	10276.16135	253.3193715	172.1605772	12250.02712	331.6382264	7441.591232	7396.910924	836.5349582	36316.68939	166.58999	1484.68662	509.2935322	3732.918054	2235.410235	14479.34827	47855.57639	102151.2516
TCGA-DD-A4NN-01	1	5.45	52.13497918	452.6038735	6.067078578	9.898246735	888.2680741	16.80596627	7.596791597	91.9819534	2223.051072	54.38620001	386.5518448	0	48.24955268	2947.222029	178.6603097	1693.905018	151.8351762	5330.730584	1193.049381	484.7425821	948.8592935	1190.609837	671.9273236	3640.83969	2218.774063	42.12020432	575.2631407	1361.684624	231.5928121	1650.002797	242.3334146	1337.085216	91567.12902	141.0787288	189.400228	789.2910048	4884.214481	465.5772283	1498.114048	2637.431574	3.770427964	1599.44115	501.627184	13635.76955	164.0905904	2002.883129	11436.19786
TCGA-DD-A4NO-01	1	73.62	4.42319921	230.8899222	1.753142133	7.99022443	738.1902473	14.2326839	2.643084145	146.1919466	11222.27681	32.95181025	2700.55598	0	47.21649381	6056.444682	225.5315224	315.5815746	37.4091707	7830.705224	93.57801398	3770.499923	1937.370002	190.7595145	974.4607661	513.5088087	155.9880855	341.4368358	1294.533237	1072.562167	523.3164954	14681.54308	2491.04851	24.04110566	21837.25774	4387.440273	1435.471672	5574.991877	3008.130318	646.366379	2504.389789	293.2901998	138.1603202	2064.002429	166.6872332	5025.777135	9.778202375	15228.03073	72853.09943
TCGA-DD-A4NP-01	1	90.08	228.256195	765.9626358	140.9336769	414.7835751	4341.589907	2125.107132	740.8234597	106.6155545	3921.423587	1053.536166	1447.047941	101.6925367	9176.118766	18886.77033	2199.491731	39.55270295	591.5278387	4084.511575	24.31116498	3405.633288	8063.515021	39.55222969	1535.488353	68.51226291	16.69541741	347.4141402	3401.026187	151.5652422	10115.24168	30072.77452	3210.514533	107.3700393	42.61165877	1401.324818	482.3145552	9348.801443	11966.39222	854.2208947	27237.05342	240.7245101	2925.966101	1123.205177	2600.231143	3183.749896	4181.371716	24050.81529	92589.90094
TCGA-DD-A4NQ-01	1	4.14	11.04955447	155.3483152	141.0155116	2.231766801	2091.807497	17.65553092	0.026128445	78.2421456	13580.76282	106.8810198	3529.325846	0.025386283	77.14198569	3667.038915	15.45090747	855.9037161	270.9792502	7794.448326	349.2081263	163.0604301	580.5441303	1081.700953	2822.106592	3451.087156	271.0105704	161.9604927	427.4308392	3044.512539	383.3694076	4136.300055	784.327053	59.51452378	10451.41032	924.2229866	174.0774161	1004.635873	3233.041295	484.7044005	2076.430588	1177.562584	156.4478803	1446.327068	348.1194216	3810.23821	38.58253065	40154.27629	10193.65146
TCGA-DD-A4NS-01	1	35.84	906.1077939	2343.000136	639.423923	781.9948383	4452.806864	2596.801662	1097.818295	3285.099872	15721.52789	235.7493637	10516.54474	232.9082162	864.0768218	5256.709513	2200.7331	242.7883293	612.0822867	11955.7083	56.08610966	11957.17022	1751.968904	91.61802971	3318.180279	423.02909	50.92275317	10412.39445	2771.468	124.5640416	1220.915681	14259.90008	9872.043859	1317.884108	7949.2913	2783.052499	1354.190475	10291.39614	7716.152334	1352.841658	9273.698724	616.8474789	334.6176641	2057.648133	1754.034771	2901.222975	3427.206187	12442.45826	27894.90071
TCGA-DD-A4NV-01	0	78.78	272.8191867	874.8165587	309.8186617	345.3725742	2479.375586	1844.768017	390.2552764	599.8703557	8272.915867	131.7480133	3874.897072	188.1347445	51.64150878	4285.924427	2036.569717	318.1474709	226.7789783	3999.587103	82.82759204	4671.034194	1279.266841	82.12170006	1557.862254	269.2374078	67.94680639	1085.127423	17080.56275	470.547072	2624.641203	11962.06186	6280.750852	715.0811769	498.1883762	1790.296959	782.467408	10595.6365	8420.972034	712.2671049	8686.719123	645.6060432	417.4855756	402.4877202	1853.518834	3755.037554	8640.346235	45456.9049	43920.15275
TCGA-DD-A73A-01	0	23.92	4.959446354	113.7225518	11.06832651	45.2883077	1377.253394	56.28791279	6.179498489	239.5312551	8676.337119	47.73473646	8444.01314	2.514118962	48.95656605	5152.093937	380.1142949	432.6616155	40.40249096	7173.261746	205.368807	834.7133925	2489.27765	366.6749531	1787.83489	1102.329702	268.9173304	1201.248414	3585.389798	305.5793442	1308.838452	14874.46343	399.6786299	20.83801866	1085.226265	5673.793026	376.4488442	3958.192578	8746.057564	805.3479624	18925.49572	932.4635483	388.6029833	740.6118152	1500.636406	3006.248307	13.50238086	60034.32802	79622.25107
TCGA-DD-A73B-01	1	7.88	1.72873976	73.14721909	22.88656107	37.87662235	183.3702573	22.00770323	4.372964989	309.5152021	2389.584602	60.80243458	193.072009	0.847493682	250.4047933	5376.191282	291.8310812	959.3703376	71.38476918	1805.84494	602.2590588	84.61447579	4692.002734	987.5941581	293.5918753	7883.290615	862.3793249	46.69760653	10467.82833	1431.152585	3252.918286	4201.639797	204.5338261	319.1638193	38275.36936	3591.482953	1074.019383	6175.091341	13348.39427	157.7979996	24495.85797	3259.994355	85.49256184	656.8893329	1525.485086	6800.276677	14.9581308	49731.50053	27879.17507
TCGA-DD-A73C-01	1	18.59	7.231151082	215.1061923	55.34057767	308.6748936	1660.224359	94.37183345	0	318.6218175	3362.189846	162.4592549	1448.701019	0.880913806	15.40261388	6100.812761	1672.988799	313.1351542	201.5009023	10211.95077	86.20231518	2773.108065	5068.78944	68.04923262	988.4888154	619.9451524	68.95666135	125.2349146	9963.355416	216.0070524	5119.652195	10294.50172	1158.230458	15563.67227	132.5029835	1288.940379	1185.505772	1325.24666	24905.34383	906.8081431	26710.75208	477.4324243	27.201668	652.6260501	28.11238725	2935.555365	1723.74666	106458.1488	137457.8028
TCGA-DD-A73D-01	1	19.45	7.811127817	38.9081961	2.252157107	15.58524553	538.6843954	42.23982081	4.476062395	197.705859	4022.670793	81.11178945	126.6439725	0.027649528	32.24453925	3052.001747	438.7222655	390.9700968	65.56344947	118.868348	125.5369911	38.90348293	1106.205178	176.6256609	223.2711417	1195.05127	115.5416845	26.68749103	1360.533329	512.0230678	1248.356972	37183.21965	1196.163748	42.23675597	29521.28229	1058.452709	3182.823468	6340.506562	6300.542327	126.6476054	19278.04514	791.9005011	273.2291002	4212.45568	2258.945503	9053.715127	3.360985111	31132.76264	124889.6708
TCGA-DD-A73F-01	0	35.64	0	155.6565047	78.29154336	66.02667324	998.1881391	359.4557959	12.24646551	351.9287572	3442.743564	212.2725268	1874.679419	3.755401713	709.5323125	4065.441559	333.0310259	1199.16813	95.27379171	2079.41168	716.1100894	1713.350055	2369.073457	740.6241856	604.7522498	2990.83806	366.0538273	494.36706	4865.550774	1625.634555	3385.2246	9226.281301	1610.50752	4557.093148	34557.76772	4021.11315	229.2466434	2986.09721	7285.541592	1551.095631	14657.89749	1756.757176	52.81560894	900.0653523	858.5549705	4245.646532	9.419644655	67635.27846	47776.8666
TCGA-DD-A73G-01	0	114.26	18.17638085	523.0417281	28.51257415	33.67871277	263.5724587	60.80058178	3.96203709	81.46070305	558.0393227	685.5788376	139.5754883	1.378245386	32.38502933	7932.566987	130.5444337	386.2571262	40.13678405	727.2324275	692.2229621	728.5191426	15440.50438	1322.461112	59.49889863	326.8573162	1197.181195	104.7112109	693.651277	1337.981839	1241.230591	2020.057803	714.3147527	2589.374118	83360.50222	251.9439048	186.0800652	6031.477243	8318.790709	1066.810194	2752.357157	601.9474804	3.956170183	37.54034255	289.4025983	6949.739764	688.4863762	8538.420728	30653.30197
TCGA-DD-AAC9-01	0	11.4	73.94028801	554.7221135	289.3326349	54.87002887	789.771054	652.818946	136.6657828	16.27615839	3993.147249	366.6033385	1683.897455	92.53342999	32.36445458	8600.260511	661.0388696	185.1447095	119.1755626	3377.239437	154.5828483	4777.394268	5883.711912	263.9365855	2092.168053	376.5141689	164.2384871	537.2872967	654.7206604	247.859496	2016.643192	9129.50848	4279.044368	120.8121116	6603.253153	13409.15688	786.4314969	7804.268532	4313.217063	1255.905314	14627.71261	415.1075395	334.5397396	895.8904962	1619.336473	6422.958538	14624.48499	15156.9179	86937.57801
TCGA-DD-AACA-01	1	71.06	18.97659297	99.6245891	43.90131423	115.0641432	460.3590482	65.89718314	7.979489473	137.0403137	2252.300572	239.7182013	310.7874912	0.656721795	24.84202074	2270.628977	629.7721339	1644.664287	292.554827	1414.248806	603.4314178	331.3142526	1424.537539	704.5631817	596.0035574	4215.279069	553.5119294	93.02810969	763.9035418	890.8103476	718.4489251	13419.01461	2796.421954	161.9465199	44070.33306	727.2410125	293.9271447	2953.24522	11906.43317	323.9865811	1538.15929	1862.322118	167.8269439	6256.147452	1229.556081	5309.782636	14.59154077	12344.0411	30387.33031
TCGA-DD-AACB-01	0	76.35	22.73407352	117.5719269	102.4864886	45.32214877	545.0395549	25.74721917	1.646563403	22.74429451	1293.123379	758.1365286	152.1803344	0.124959769	49.84281303	3692.332039	242.5016299	686.4558182	99.49740063	224.4285259	738.9503188	2579.858107	983.0387308	1025.008721	206.380138	1824.352892	343.3313843	28.7486898	283.1437024	760.1968945	2184.020271	7678.02178	1091.405428	27.2404987	130244.0471	892.7427139	96.50164614	1448.156497	2664.338914	1619.419245	2340.730551	1351.730553	43.82066602	1819.751333	448.7048601	8088.795048	85.9466353	5298.412596	26962.43119
TCGA-DD-AACC-01	1	17.64	141.5324356	488.0926901	3740.343519	182.6867866	1596.612656	2678.037433	276.4912698	77.8345314	4852.53237	1461.998638	2178.858766	74.68956658	53.29806095	5246.564921	3247.026963	696.7830664	200.48154	12258.41318	628.5230034	5334.837578	5270.8267	1476.480911	1202.628887	1482.136928	1194.287116	298.7147447	1423.525457	2396.616877	1363.514725	5590.200161	917.7095807	1706.988459	76353.7951	974.9806939	846.711732	8312.8417	7028.591829	4101.85512	7790.791973	1277.606544	144.6347131	297.3544366	226.4555228	6401.368424	4826.466291	21155.19116	42619.79423
TCGA-DD-AACD-01	1	4.96	3.422461587	257.1150697	29.30045282	210.0207515	1010.266451	134.3498787	638.1505652	16.35933892	1697.211488	1410.987483	386.478395	0.151975122	17.9721124	4127.897379	1124.779928	215.1638266	265.0720497	360.6111394	210.2936463	1391.68335	4571.93951	877.6263742	278.1964765	497.9987697	517.3160628	59.99465951	979.6083919	514.1139152	3493.982615	14374.35427	1024.855305	29.27204735	4197.471578	2608.642887	1431.72473	9546.710863	2607.130576	1687.093177	4759.899954	337.9960271	153.7205124	383.2476786	617.5587823	4808.290669	45.42971976	12907.11991	51715.0243
TCGA-DD-AACE-01	1	42.02	1.669143302	159.6576022	0.133879885	335.373755	1215.308832	50.30084436	3.190450929	203.6193414	4602.710081	63.97522795	3929.689563	3.203885888	19.91221647	2725.275088	882.557717	636.5768748	22.95616835	11506.22766	250.7841151	373.8565987	4672.254144	276.631515	1359.608698	1289.776458	206.761301	1306.320188	4687.476447	434.5916275	1025.479339	5728.357132	3452.641859	5244.187113	23286.68978	1569.296797	1143.740537	3902.477966	5448.846133	288.7861368	20813.50281	1162.155864	378.2408791	5590.687931	1115.016717	5216.386565	1311.067203	19144.30048	41568.00707
TCGA-DD-AACF-01	1	3.91	4.356240315	103.9473585	19.5122827	47.65682542	915.8120764	60.64762102	1.105238099	334.47866	4698.041717	234.9137081	804.3220632	0.020636124	38.99756934	9964.344826	190.5472204	1433.203709	64.97744709	1594.542828	251.1620777	494.7284621	431.9438895	1540.358729	884.4214144	1816.439143	489.3069003	63.8935439	2223.45556	2971.345295	1504.682807	11974.56043	1122.571595	2599.028432	13924.16298	3972.754154	2025.280154	13257.26622	7514.693335	1238.367846	19425.36607	3125.127565	1.104528888	1142.048095	249.0021497	9349.493993	3007.175632	8453.232785	46576.52509
TCGA-DD-AACG-01	1	4.11	3.095338257	29.65247895	6.041554497	16.38188911	876.238626	47.35579869	1.607722967	6.039202814	1734.684412	1363.1663	140.2656394	0.11757266	11.94365315	3048.82947	551.7264071	783.2569065	62.10757079	3140.256962	987.9796374	194.8487854	118.1436694	5116.466113	206.6514086	2222.757877	1347.923791	42.9193171	778.9243389	1125.361321	2207.980849	5050.321223	1405.734626	7.504005726	56731.89212	728.781631	62.10182431	1138.815007	6929.336677	923.3531709	9380.708726	1691.779577	17.84803364	917.5289844	1398.236802	5141.703219	2153.497613	9540.049983	38560.8262
TCGA-DD-AACH-01	1	2.73	26.54530343	257.2106953	11.5294403	24.85742266	806.2667668	90.9907239	22.078722	16.52940614	11846.02895	68.76216585	2518.015172	0.979290568	10.9805971	2341.783987	79.87999539	1670.200584	92.11398728	9317.853486	530.1661094	253.8272157	229.3766013	2117.208702	767.9120682	5041.508189	1369.530083	309.9599582	771.7872348	1847.521779	371.0876386	5964.735958	1076.908546	61.549472	8284.387822	76.56267328	196.028242	1459.799764	5597.950952	1021.448782	5384.505601	6581.434699	4.320569048	1815.084853	282.1687466	11621.44769	274.3923308	7035.623823	16480.57725
TCGA-DD-AACI-01	1	47.04	20.54901048	329.4146316	29.53512563	16.08675081	1070.82747	253.4115862	2.594137866	4.8354328	2282.597718	192.8744201	1736.075974	22.60737878	136.9945385	7045.946195	188.5529356	184.0760887	329.0884209	1758.535149	217.6202373	596.1652661	1630.735728	730.2972542	394.6027864	372.207932	416.9063127	513.2318467	1236.644476	419.185512	902.945379	6840.189634	526.7436907	273.6622463	23050.86999	3128.916728	437.0643333	8405.25423	2719.357659	2655.009172	2826.876945	390.1227946	65.37291626	1041.709773	74.30358122	8237.330556	1702.450731	1496.488417	11778.7921
TCGA-DD-AACJ-01	1	3.29	7.415323351	92.92535934	19.86848529	75.50121618	439.9522235	38.13400058	49.76201097	102.0641535	4592.674162	78.81276258	1662.025059	0	17.38091007	5286.73145	249.0058135	105.3791334	91.26896295	2622.574357	93.7552072	132.7787048	222.4390431	300.4800214	368.5534849	285.5333701	74.66221183	216.625739	639.2012227	254.8161575	2332.055406	8128.5216	1774.118748	82.13604908	3275.937218	1062.608204	381.8457083	5220.314917	7426.170851	465.6970325	528.7893688	325.3826634	208.3409709	1789.096947	1484.416658	8095.357557	2.446015156	27937.2656	66806.73852
TCGA-DD-AACN-01	1	11.73	94.35517862	733.497377	355.3149323	235.4012862	2615.590009	1266.018272	261.0217466	425.8326606	16031.09498	184.2170875	5371.310861	86.52074931	29.05212724	3860.276142	812.7812997	488.346275	185.1038039	7431.479976	157.7582611	4177.718756	1182.123883	192.1373013	6260.951487	647.8991665	163.9276531	623.2262257	1651.996461	283.8194946	521.8371294	10689.65977	4641.411643	1947.367075	54626.97803	1404.271786	2347.694987	16679.03017	5920.458212	777.5073684	16867.56515	757.2158476	66.95725276	2790.148789	372.8560358	8025.63395	5532.65611	7405.854084	28895.39105
TCGA-DD-AACO-01	1	15.74	2.26455384	271.0658963	8.206971347	16.13950984	338.4124589	73.48418976	8.219632312	14.14778906	640.8979988	259.1014765	192.0855533	6.249181809	95.22335201	7945.730755	200.0146383	285.0199392	41.85082049	733.8245448	569.3949922	986.8415216	2510.913075	1873.640777	285.0317219	1036.264628	779.0217972	549.8884796	2971.505254	743.53994	4022.79356	6227.993399	540.0726145	1733.772239	23746.76287	4604.441356	5322.572497	4577.081348	9147.927079	968.8261919	20320.11204	1354.439814	192.0273669	395.7438723	273.1684859	4879.561927	834.6484696	19871.66263	25460.89831
TCGA-DD-AACP-01	0	13.63	7.419917064	89.887559	6.360852859	28.56582028	835.259948	9.532069985	14.82103621	38.0812615	3616.938186	67.68478337	1927.420033	5.305312826	8.475096455	2180.111713	244.2486254	3170.67201	74.02792844	3394.910681	2369.210359	108.9169221	1582.747718	2435.891985	575.1742283	4779.887224	2522.571653	363.7197638	231.5613456	2351.324121	1356.490884	3783.99207	1224.335994	123.7197327	73815.47701	718.9640458	102.5746694	1289.890554	2760.554187	197.7293225	2248.835627	4210.004953	3.187685919	908.2103314	377.4647703	10218.50971	366.8925146	2941.34802	15947.89804
TCGA-DD-AACQ-01	1	3.45	7.646062533	123.0630687	0.815901503	13.63139439	889.0966104	15.34514316	3.376594683	323.1841241	2793.893234	37.56818038	202.5737979	0	29.87493174	9102.545266	161.5334632	581.3235587	52.10171181	1682.468631	282.9465579	118.7903386	1243.893703	363.3042839	1615.817086	981.4247596	441.9655796	64.07397069	3754.057479	401.7764377	1903.078605	3235.888936	247.0283962	2396.449582	6711.205751	2517.763949	55.52417236	600.9723844	11706.6698	83.73612914	12977.92962	3240.281557	76.89494684	2576.824433	828.4029656	4011.331854	20.47863688	28731.86913	28029.93436
TCGA-DD-AACS-01	0	59.26	22.35684893	81.29105651	0.079891075	31.53173357	1687.882127	40.69427988	17.12724376	205.623299	8509.996918	91.76203111	942.9017531	1.401565203	13.18922064	11528.18529	339.2393995	991.2550188	43.31708595	671.8485981	353.6125309	218.7799908	430.9123684	437.4389756	3073.143198	5568.787456	694.0392091	557.9049849	2146.217886	7962.437143	502.9303009	19650.64565	1069.905924	8722.302932	110538.7654	1994.354885	725.4667976	13103.38775	5916.124328	178.1900173	19209.46867	5446.8556	87.83695716	2051.861813	1226.966507	6411.041093	79.968091	14976.16317	31994.95449
TCGA-DD-AACT-01	0	51.31	265.9499424	603.1253545	586.7733494	354.0085505	1526.703658	1563.883436	501.0981347	112.0659201	4204.165095	429.6457456	1228.146197	278.0761875	44.64743765	7523.179045	2462.288742	380.0118348	217.9253985	10579.82395	227.7250703	6124.757841	9427.897351	416.6148107	595.913464	831.0673616	536.0506003	175.7244317	1314.844653	380.0147458	622.9042857	3843.832913	2189.799872	834.8403887	68732.24173	8291.546943	216.1981481	2450.204866	5339.544104	936.8661972	10480.27391	634.4564242	651.0939816	1098.89099	586.2420093	5667.10277	34881.34591	18331.20832	29834.84246
TCGA-DD-AACU-01	0	51.48	31.76458243	354.2090684	21.76746171	138.0448776	478.6207237	126.2168127	10.86887665	394.2104749	2726.559915	88.97898081	840.106214	9.961936674	33.57494947	7813.739447	467.7290998	573.0883014	55.37245143	3506.759198	204.3294213	1758.371014	1059.908058	254.2813557	611.2271962	834.6589133	108.0513528	188.8859491	2285.163209	351.4662038	1653.014162	3470.418557	774.7127576	256.0969362	54116.67046	1388.696362	122.583358	2680.23788	6584.843392	487.7081726	15201.48823	1613.056498	76.26230823	4352.460732	758.3725032	4376.869919	433.2070777	11991.68467	42438.283
TCGA-DD-AACV-01	1	11.3	7.601276372	74.00719797	6.34040834	503.3177193	555.113903	18.87092244	160.3301499	498.5094542	4717.184247	62.73078358	345.8832996	0.062974447	121.6105217	5044.189672	95.30509383	4582.437841	5.084838657	973.5856707	1426.782337	378.4607393	8243.672153	1745.145964	349.644115	8605.670616	1961.814221	84.02659588	6504.80489	1688.805838	2659.862068	6310.888819	210.5695768	2089.757749	4016.86476	2512.098143	226.8585961	3911.59287	36660.43613	130.3867859	21421.93087	4795.802541	442.2485923	2220.085985	1396.975048	6270.750969	30.14014307	22994.39971	20942.20092
TCGA-DD-AACW-01	0	46.78	13.32280785	44.04895485	5.128184948	73.7496955	459.8765689	56.33947492	26.63752575	189.4820572	1984.918973	450.6443918	199.7278762	2.055958875	25.61302998	5028.85486	1651.006802	1078.488267	100.3796135	3269.271025	1138.900797	2949.709754	3369.633863	1156.325532	941.2516874	3128.945115	1148.129978	31.75764682	901.3090206	825.5130796	1042.648181	4193.106667	401.4970252	1230.073517	174583.0163	1360.152952	219.1882185	3063.406745	8175.214396	310.3423536	57.36206535	3252.866332	16.39483102	646.2813599	699.53885	5108.742971	178.2195702	8603.338044	39586.58704
TCGA-DD-AACX-01	1	1.38	2.071850833	85.6058592	19.60445884	16.51068083	1728.404895	44.35483968	8.260186587	111.3859433	4076.606074	82.51178995	278.4524526	2.07228811	19.60401915	7510.718362	75.29286518	1509.766294	742.4757946	1352.002093	628.0398767	3006.139493	178.4194153	740.4540381	943.617904	4219.931405	735.2963677	63.94855506	656.927889	1076.642925	820.8983555	16224.92123	1033.339346	42.29139808	20523.2601	460.987156	138.2005231	1334.470672	11608.97341	652.7989844	2959.748093	1654.154924	658.965276	2774.09731	393.9543916	4669.584332	40.22830638	36189.2297	46700.94315
TCGA-DD-AACY-01	1	25.49	23.36627412	132.4972649	2.515839308	62.60241432	3789.846832	98.16884779	7.428730088	137.3854902	6407.834751	103.0681902	2187.493695	0.056353631	5173.08269	2665.707617	984.5825375	212.2001607	25.82426244	5300.637056	68.74078898	567.7815359	4455.715732	100.620004	1196.764635	309.0655808	111.6561709	2005.868011	3169.570115	516.2669534	576.36359	3338.867739	659.7421846	502.790329	171296.8573	19060.94053	3290.543937	13860.18509	7897.627556	709.9812393	26003.99405	521.1862689	31.95442814	669.5434671	506.4672665	6507.161831	6790.227057	32570.07988	43533.07296
TCGA-DD-AACZ-01	1	2.89	24.02670099	95.47766865	158.9450229	15.99241084	1439.569252	15.19564738	3.955035384	99.4990241	7483.811392	916.3634266	3112.807055	1.545447862	18.40425889	2810.8801	170.1465085	1256.557765	344.4717918	1383.322769	752.3528661	2244.085882	504.9539174	822.1486438	389.3371303	2500.219131	261.6800802	244.0131866	466.4148153	1056.609831	282.5521253	9002.845285	833.3420268	5.56704687	121598.83	4486.606428	117.1556815	4463.26046	1931.699491	3226.30902	60.96679199	2970.789443	0.75055038	1303.874604	388.5366823	5930.973386	4094.799227	6548.349878	28063.56886
TCGA-DD-AAD0-01	1	1.54	1.09965754	91.62686051	15.11236059	5.411698431	993.613814	21.57714146	1.099055951	36.66657802	2245.851562	42.05482196	197.2350825	0.01942717	56.0644316	4856.991316	230.6435173	1525.932125	18.34520892	2242.617729	810.3736948	35.5848221	4211.436933	670.3127482	294.2256592	3836.41407	906.3034647	24.80884843	2282.476328	1369.682202	961.2878093	6473.475203	2696.286126	2348.173455	44058.73229	827.6632963	80.84974184	1239.326747	30860.60961	137.9659053	14989.06801	3721.081531	558.2016179	2187.621926	178.916731	8874.453327	7.564279425	25746.19574	21952.87613
TCGA-DD-AAD2-01	0	21.62	69.31510592	747.7167588	108.0648409	44.10218724	1295.81054	238.7144212	17.44264629	189.3524953	8623.650674	124.0764494	9960.42295	2.77185016	65.43482303	4971.123089	177.4139034	841.2119058	66.76583013	11881.54555	474.6098326	2582.169632	3035.407983	834.5364886	1851.663584	1569.106094	474.6574451	10287.99519	2363.591516	663.9439163	1370.47889	10151.461	6987.660609	105.4226808	25465.98377	9443.212456	566.6292082	3690.057747	4240.637471	1270.396263	8407.846583	1038.550972	97.42625082	759.9526321	574.6560283	5163.085087	847.9528878	11667.25538	47504.4687
TCGA-DD-AAD3-01	0	42.54	66.90829971	709.2155573	19.56751288	260.4174358	3499.793014	486.8868914	5.15582005	266.6034364	11279.67152	151.3232579	7966.166162	10.30272219	18.53769768	7388.718076	685.5552906	518.8031421	197.6410752	18031.18967	185.2934696	3920.806075	1378.31554	193.5289936	2801.899587	899.6664215	181.1766963	1567.703394	1922.842823	548.6543058	1532.71646	11164.39887	3637.738795	1632.556923	10857.66014	3419.522984	955.2418357	10759.8501	11022.3452	867.750781	9311.563598	747.3213592	192.4971884	2856.451594	774.0827478	5839.541041	498.2185081	8830.857295	22378.21403
TCGA-DD-AAD5-01	1	4.27	5.745375536	4029.412597	309.2806659	21.78597803	1880.028107	263.1912083	17.41035549	13.04133091	6430.578488	57.5187493	3689.301863	0	5.027516026	2229.977808	16.69400381	1349.903891	2221.363705	471.7388452	668.7564917	145.7638488	5342.706201	1712.431492	923.1651402	3588.746933	1699.339695	41.48445668	118.055097	1136.191432	1609.426866	3823.402092	217.2287619	32.73644175	3175.819013	16.69938125	50.96133338	3870.098836	4775.824045	2212.748995	3568.156382	1333.765823	21.79110189	842.9478292	899.8503458	5111.313192	18.88649665	6771.047684	12500.08187
TCGA-DD-AAD6-01	1	1.64	4.681439986	39.23097355	11.15501584	26.29079456	1689.917443	34.90585301	26.28780326	131.9527863	7091.781958	295.7255046	1977.202466	0.281646058	21.95273673	4718.033047	149.3123123	1016.526395	58.66322257	12969.82285	341.2448224	82.36621805	1910.198293	1089.80001	686.6687513	5713.871183	1654.642854	86.70754151	222.6766917	1163.207513	561.5201778	13831.78283	1014.708296	65.10880079	26.20240316	2646.143614	119.0952987	3194.454782	3699.515707	293.8994328	7178.509976	2162.40853	1163.760005	1271.358007	2942.898439	2499.559489	6.782563943	45481.57118	47059.65289
TCGA-DD-AAD8-01	0	40.05	7.34730918	332.3389081	7.341546718	238.8696261	3526.694408	70.41498976	26.75341409	522.5844441	6091.913572	88.60458307	2870.732339	1.275832527	26.7511661	7623.66249	126.2041115	937.5081116	48.58469153	3461.38472	498.4771987	319.0397003	2032.686688	479.1121948	3088.927117	1867.744919	547.0165711	326.3140255	2041.1805	454.8619218	2620.841521	8002.107575	2545.680088	1864.040514	3188.528857	3545.02781	298.4171033	6996.653842	13891.38677	259.6114341	13560.36429	2423.140104	105.5839633	1035.779811	918.130532	3764.591002	115.2816035	36502.90015	20535.23612
TCGA-DD-AADA-01	0	40.51	111.300047	681.5676053	83.26995578	337.3497985	915.5922753	2401.046211	85.50461356	473.4648277	3817.486414	473.4888728	1317.14116	51.69604589	48.40740709	13819.92691	3702.446707	208.124449	95.64411413	3137.005426	162.0073627	3458.623786	4791.443758	185.6291764	1522.94987	449.9495506	212.6228395	76.52462174	2302.411857	260.9878379	392.5864446	2937.933385	573.6736702	873.9707706	35601.13696	3584.635171	655.7587675	2052.740395	4808.412236	696.2553677	6521.436068	240.7426569	9.035039698	1100.047209	129.3899064	6019.763228	14441.68824	11341.064	21596.68749
TCGA-DD-AADB-01	0	40.8	14.35977504	132.9781132	19.16923299	16.76449816	1416.960525	50.42575908	6.349265334	170.672133	2596.678294	207.5406957	334.1434895	0.744235253	17.56963162	4115.464631	439.9502514	948.1197839	132.9899459	3962.393345	577.0542263	6164.261066	874.3316577	858.3532965	3073.681334	4920.308428	1501.233366	67.25914076	409.479129	1093.19728	605.0381521	5904.319989	822.2356116	129.7707311	102705.1549	1050.651289	98.51286426	1842.495219	7759.73041	667.5762608	91.31225811	2315.453149	7.155365771	1786.461493	875.9586479	4834.384749	96.1154001	16409.88728	21763.64388
TCGA-DD-AADC-01	1	3.32	31.66796166	227.9176961	106.5802786	20.06564215	1554.180675	157.2292201	30.61656211	122.4078605	12776.2835	81.2617973	1867.558102	5.293788683	39.05758425	2597.696218	265.9055544	2052.151618	94.97707962	3810.010609	1215.443751	965.4414424	326.0475523	2128.110303	2371.878562	2077.515466	1043.496376	238.4735226	1097.330442	1005.521125	844.1041875	4305.918551	1974.118133	86.53670255	37754.98482	180.4411392	223.701703	2393.005417	2710.5945	359.8098129	3364.762932	2904.696624	58.04983535	860.9837225	389.3535117	5048.707321	571.8882238	6765.380688	19682.02835
TCGA-DD-AADD-01	0	40.44	14.77302825	44.32896209	10.83251008	8.862110974	38.41836938	17.72905169	1.966172042	354.6742724	1784.188966	110.3375716	619.684561	0.980874254	37.43256466	3045.243338	377.3266027	2477.787591	95.55960202	404.9116027	1105.401625	2052.16651	2320.140457	831.5060785	168.463965	5651.109786	1487.656138	305.406498	154.6713847	1718.19146	269.9392613	7339.723325	597.0250558	135.9523998	173540.7201	248.2651183	83.73690739	688.648523	3002.879156	482.742937	2307.328987	3999.915981	16.74375119	2115.222364	1546.762202	6028.426327	17.72952306	22854.62491	20226.11374
TCGA-DD-AADG-01	1	8.87	20.3762482	85.56173456	19.35796141	122.2249626	505.1904669	98.80245992	308.5925213	186.3917187	2533.056963	208.7994619	616.2090553	3.061523023	32.59868923	4110.738049	1511.470934	428.8009868	21.39492563	1077.597192	153.8021734	693.6160532	663.0607008	292.3203368	421.6722738	813.800851	138.5246322	366.6720262	1494.168847	530.6520836	4544.608942	10240.16973	2536.107675	1240.55512	1153.985216	818.8938497	1759.985696	2927.22275	11884.0525	110.0060391	36531.12781	1258.890163	353.4262258	1534.906214	3420.160591	5138.420333	596.8572275	19580.99013	78170.14323
TCGA-DD-AADI-01	0	35.64	44.62953535	497.4893568	112.1156958	64.08926841	575.3145798	276.8050392	33.2140126	30.927682	2852.365834	532.8905382	1768.160545	18.33167732	13.76831471	3902.252127	1324.333235	338.573488	45.79603016	7593.974271	243.643839	2552.677275	1078.528122	781.1454927	2243.876834	456.3755322	374.0226548	938.9733875	918.41699	372.8828174	884.1032658	1429.642843	5181.903859	1175.713704	111911.8593	178.4586776	605.0306465	7448.746647	7777.007831	1684.583215	4468.385962	800.613618	0.037224021	691.9661058	45.79085317	11528.18346	201.3332159	1771.599262	14860.96069
TCGA-DD-AADJ-01	0	35.02	3.845246638	61.4195928	11.04200893	36.23868511	1446.058806	84.80080379	21.8517989	77.59433561	3535.976933	208.7733872	694.4821695	3.853829138	14.63421693	7010.416187	1469.02537	478.6105995	48.83062487	1180.067742	402.9861514	2257.105578	1843.569025	762.6445154	2260.594334	784.3878731	510.9401933	21.81406787	2163.665469	1372.087728	1500.06242	2557.69318	194.4958387	1352.481122	122069.8866	800.5898698	1483.413071	18203.14017	15788.4416	266.4413499	4348.96107	1082.856533	2.014474572	627.9119153	482.2382102	6357.626104	178.3033558	27419.47145	65426.27976
TCGA-DD-AADK-01	0	34.46	15.05144283	323.6940611	83.6376242	133.1484612	1507.270624	142.9689756	4.511479456	90.22545179	3331.014642	87.58288428	1106.958545	3.185613419	28.89980186	8122.727431	231.9819504	315.7244686	36.14918328	1763.025097	218.8059527	2493.717232	3255.97616	667.8767077	969.834229	897.9471698	474.0004402	145.6033063	1779.550353	404.7456446	1611.431226	2918.883966	1821.757726	590.6887584	78909.43067	1227.625017	266.930634	1056.841352	4381.368577	848.5567684	18934.29732	719.2621109	32.85528106	1283.728559	960.6342404	6631.199733	64.51771285	13507.60847	16563.08047
TCGA-DD-AADL-01	0	20.89	8.46915432	81.98582096	9.903085485	67.72350252	637.3082338	88.40962947	10.61237694	372.6576726	1791.469953	36.3056702	104.1244071	0.631861553	86.26997187	4161.222638	321.8219115	923.6013852	62.00136048	615.1736811	351.1160388	184.058634	1593.787264	467.4442071	797.9119452	1362.520778	321.1094021	16.33485758	3625.289694	478.8605312	1119.833245	4229.717134	715.1029892	1019.93084	17687.15454	5682.425999	333.9568628	336.8089992	12325.43601	229.7367721	10856.40196	2090.655193	401.8606322	1718.757203	968.5396875	3400.32789	15.62508976	20987.66814	17840.60962
TCGA-DD-AADN-01	0	29.5	2.973179365	50.89019868	334.4719366	8.026691902	662.9445398	521.4317763	0.386950773	10.54086896	1008.09378	1941.187284	214.5961652	2.988758314	8.000668519	2942.546309	78.59048653	494.1165346	10.53974822	4226.996303	1688.082796	373.3220831	738.5493243	3599.019572	139.0376744	889.6511137	1470.36674	55.89456578	176.8157102	1599.034357	1733.207839	8579.696134	305.3047115	25.62953277	1597.475896	10794.08154	259.9480171	1549.657518	2751.175652	1568.873211	63.38422887	2780.425231	0.392247774	166.7574924	403.5247467	5438.563287	594.9880778	6479.211395	16522.15445
TCGA-DD-AADO-01	0	14.88	1.487116363	125.5534285	52.50330217	16.66584063	503.2193605	12.51706424	2.867030895	7.004186995	1552.139936	380.3786414	668.625303	1.491361268	88.34068251	4453.493395	680.9531849	301.9803368	23.5566845	4595.434763	450.7623221	1031.107548	1802.939453	2045.170442	256.5005241	752.6968744	853.19698	260.634725	340.5788211	493.5494504	1324.667053	2540.412075	689.2972506	66.27913498	76060.80135	2193.024233	443.9257762	8174.893971	2794.022946	1164.683336	763.7209451	991.1204101	0.097967766	292.3380159	107.635229	9267.889998	300.6048069	5229.558143	38222.83064
TCGA-DD-AADP-01	0	15.05	37.4146073	242.6753046	14.15950136	23.25990291	1599.617755	140.5515855	18.20422095	449.9506172	4369.120235	155.7178605	747.2332466	3.036998015	126.3954621	5922.223914	253.7987783	917.10101	106.1726163	738.1330154	496.4685574	690.6094814	169.8744367	600.6169974	857.4463889	1874.647479	460.0695751	124.3734701	3453.027697	1223.473445	574.3289106	10346.95445	1091.018937	117.2954439	51414.23726	5405.529365	6040.477036	14736.28584	12937.48188	378.168313	1389.304464	1015.183131	5.058844531	1462.103571	596.573356	5555.18201	232.5649035	13491.58958	53737.82846
TCGA-DD-AADQ-01	0	14.32	2.88642943	101.2061272	2.878002827	12.58642449	1413.72946	69.3610804	16.7449801	61.05222296	2470.251915	289.4039512	202.2750844	2.891506606	5138.24575	11285.7557	126.1303544	296.4316273	67.9742616	243.8106122	162.1248918	751.9645457	4171.680668	798.954758	199.5125585	530.4346373	300.57952	44.42608006	2611.384738	628.6951127	2634.857451	7929.701208	1405.470855	9.798062503	11578.19906	17334.19471	746.3424642	7485.151715	4237.003051	225.8216346	2873.188608	283.9757971	488.7011701	2233.301733	972.055852	4537.42566	133477.7226	21784.05249	45169.99605
TCGA-DD-AADR-01	1	66.62	9.370403777	90.08538586	30.54267009	30.54270752	1048.020934	156.2389003	5.392276194	54.35960411	3214.0571	240.8612849	293.8497298	0.080323407	14.6547841	6638.336668	1242.378214	845.5377737	67.5896752	446.0139336	657.5836929	704.0306499	2085.353312	1297.95657	1990.039122	2344.661629	726.4490297	177.4150115	1464.828112	768.8103496	1937.139578	5856.421603	472.4815424	62.28973377	4963.312065	3769.701161	1808.557732	4633.78854	4714.532505	659.006213	156.2244975	1247.805731	2318.255233	2089.242316	1898.668292	4430.028915	162.8519793	18094.38189	45460.07383
TCGA-DD-AADS-01	0	15.57	2.429168384	109.7368404	101.2497697	10.86835167	576.6351673	267.3908256	6.653864223	4.522128231	1544.134659	533.7398794	3421.995899	2.441475443	4.516851294	7933.233811	1572.673612	78.18098661	69.77347257	11613.22826	95.02180575	1049.818497	8821.194082	463.0014651	406.2968762	120.2320886	313.7192194	5362.339532	826.926264	570.2408709	8662.866937	8444.587939	4643.389508	753.2295135	3384.447929	13336.52436	971.6448763	2017.346656	6091.151925	1379.531411	23612.4943	299.0349784	666.1924251	116.0353061	439.9257991	2269.725657	3537.558339	5336.247683	86201.94071
TCGA-DD-AADU-01	0	18.2	21.17129511	87.22562505	6.153561705	93.17820405	1412.452918	49.69827979	10.67059314	43.69822936	9371.76385	222.224569	16927.86341	1.651432147	43.69687029	5627.101084	1163.144763	193.7933912	88.71543439	63190.29954	57.20385174	384.4141034	1567.100608	387.3920284	5062.131672	244.8225516	124.7496908	4449.27566	318.3702377	448.927568	1323.942464	20327.06911	2227.455936	27.16301815	1453.071455	135.2394863	177.282739	5127.303011	12953.07519	132.253344	59865.74438	241.8231379	1879.214064	1239.862868	486.4624672	2425.687201	3.133698345	21928.9059	61378.13508
TCGA-DD-AADV-01	0	18.86	96.72757036	554.7169367	47.00158606	214.8272979	561.5058723	247.8235739	96.55746958	222.8693045	2332.571346	137.2354188	395.0445175	23.79852328	105.7895348	5644.300772	607.5441538	1096.523672	152.9704005	2174.847812	542.4226573	2314.066734	1457.254547	583.6685741	1248.914305	1552.721672	436.9829626	76.10788553	2502.035618	763.5326127	1453.785772	6239.639179	2337.905401	838.5835135	15474.96135	6466.927816	180.280743	4542.520404	8985.063314	748.3936464	14028.76465	2647.678852	198.9429771	1468.375579	1345.021537	4660.085601	97.6512698	12970.57876	61685.09397
TCGA-DD-AADW-01	1	12.68	20.44886107	316.842903	5.141980122	23.60857956	1399.669798	79.06869521	3.029469402	220.2106487	2412.145581	82.24206358	903.0628417	1.963950166	20.44900898	1070.499302	140.8678565	2252.62198	110.2542488	1741.321633	809.8567187	1018.233664	258.1317204	415.5590249	1165.107637	5782.11533	874.1731402	129.2495588	2381.080606	1329.02348	268.1651792	3292.11481	1028.790667	1589.379763	76422.87612	19.41463648	685.0091148	2664.099555	3786.522429	358.4978743	1869.666993	4126.159108	2.511174762	1418.166264	82.24731867	6268.648603	92.82091641	5487.834348	8223.908828
TCGA-DD-AADY-01	0	18.23	20.9083756	247.1933949	9.748238838	145.0961911	2752.446818	36.85266712	8.159185255	288.4682647	5886.260423	242.3520563	1472.931297	0.146559333	17.71948139	8304.083979	503.8079403	956.3599005	92.63248721	420.9814998	416.0942615	1370.880213	129.2924276	457.6054141	5922.022464	2352.595703	361.9848739	148.4337005	5439.584235	3167.816846	768.4398984	10964.37925	355.6398477	334.9174439	13248.59959	1643.466767	3851.007509	23566.16713	12959.79751	358.8136069	39975.70392	1490.354531	14.52752394	1641.726654	213.7844503	9099.400582	4.938816992	16704.09509	16978.29507
TCGA-DD-AAE0-01	0	18.23	7.426358892	741.3259913	12.79256166	45.04740711	584.2644908	240.2723709	18.18160021	19.96379944	2094.45471	129.2165508	306.5994222	5.632894031	125.6484287	1164.712809	191.9538249	1347.019972	23.54969035	1551.656912	1434.115219	956.8678908	410.5126371	3352.161674	274.3619966	2826.832591	2660.921702	43.23831852	79.06167822	1825.115763	245.6959926	1521.210013	969.4181415	419.4580081	40346.99901	186.5614608	134.6290288	2590.672655	1603.617783	346.0031032	492.8890322	1750.273546	36.09234611	476.7869151	1957.841377	8401.790921	691.7683227	600.3683917	2235.978259
TCGA-DD-AAE1-01	0	18.13	26.1187125	73.48838729	3.204491674	26.14236632	1169.978828	79.59732329	38.35081033	215.4025853	2865.278314	197.1248728	189.546853	0.130344022	39.88600685	3793.826508	1070.546644	407.9341289	299.3167781	5172.846454	233.8238894	1889.278654	2208.465756	421.6713036	789.7458956	1208.197197	328.519436	250.6490187	976.081762	322.4217192	519.4446672	3069.95886	435.4484947	739.3261192	147898.3953	1351.783283	155.9604912	1504.525621	3775.534939	296.4619954	62.76009901	1066.14441	3.200243473	1244.797227	801.9265897	5203.434387	59.71653502	16305.1021	30287.10726
TCGA-DD-AAE2-01	0	20.96	43.81970332	357.3158108	102.2785	132.3532928	915.2236016	401.9794939	331.5585447	127.4542203	3959.912037	172.1263372	2225.197791	12.12598673	529.5632799	7318.120444	1918.396051	712.2065639	257.4377345	3701.656194	352.4262431	2383.603662	3949.448765	368.6508578	2866.879509	1752.548656	270.3791626	250.8846306	19301.14474	466.9222996	5788.272177	8254.470046	1321.287673	4726.094557	846.1850486	15561.68909	1722.640517	4241.722257	48916.83954	911.1931635	47614.6981	1180.801002	1042.189438	351.5886177	4843.893564	4028.93949	92.52630557	90043.6849	46391.3558
TCGA-DD-AAE3-01	0	18.59	3.792088425	388.9093685	172.3158244	1140.056729	983.8497885	154.7270504	60.57518915	46.42894091	6102.643898	495.1113889	13343.7186	0.190483633	9.107622414	4039.584706	5832.990234	151.1882041	140.4671954	6677.833807	44.64404237	1216.461725	927.0891197	168.9441976	832.9625951	92.56884713	55.29321047	2394.693393	2714.863418	481.393531	10232.23168	5442.321481	3803.064665	524.0315804	1328.361661	1434.891256	3107.666867	17650.03245	17678.91453	845.2687494	7244.52759	451.2548563	2992.985793	882.655373	1084.964802	5360.537994	2642.127642	18808.73063	61134.40395
TCGA-DD-AAE4-01	1	3.65	54.23468299	318.0482866	183.4809904	275.7111292	442.2048027	632.2715817	171.0324817	14.21084455	2180.308462	991.0954265	4721.627209	24.56160673	28.19434304	8410.993407	2861.93285	342.6198749	131.2141135	2194.274671	553.7646668	3152.924562	5151.017685	1915.802537	3180.711032	1055.313118	609.7747267	440.4337798	3673.498673	681.4190974	9209.386659	7228.630422	1270.164761	3215.34197	384.5172698	22901.74004	1706.245759	10082.60287	18376.4728	2217.985938	31968.65494	1897.075753	319.7461799	106.7988624	1942.30755	5857.269183	2276.27534	47921.11744	81668.5459
TCGA-DD-AAE6-01	1	3.45	8.028355084	161.9560607	3.460930562	45.65553255	155.1180516	91.26647434	8.026527252	500.4819022	2346.639617	96.96499463	145.9930699	1.181595682	18.28798381	4796.977378	181.3446292	3146.834737	55.91899243	443.5962673	1088.835982	697.8675987	2790.143672	2284.891274	238.3560624	4198.267688	4690.438892	8.020240061	1012.569144	3494.578831	841.5332134	2768.52956	165.3788233	99.24580221	100011.8495	3274.754634	39.95193823	713.8322951	38948.86383	74.16067599	14858.36262	4461.59151	6.882031616	1578.088312	1047.891705	7184.596531	5.738370703	22170.68136	59810.8238
TCGA-DD-AAE7-01	0	21.16	352.5700163	756.9893179	532.5764843	693.2439013	1982.459465	2431.482513	68.18994451	247.8607201	13191.42426	425.4768985	1824.901045	311.2561197	134.2046802	8975.097593	2269.25723	166.2177344	190.0306077	1778.994178	96.26952211	2987.616526	5579.109402	112.2543552	2541.907948	300.1153222	100.2630679	589.8157781	3355.384259	170.2147543	2398.153748	14682.8533	2218.445073	296.1193091	296.0555037	5483.598156	6402.491016	18968.54588	6735.14351	1576.540179	65188.96726	334.0924868	371.741894	859.6190053	2607.458469	4532.804543	6056.905957	66815.17701	106963.2132
TCGA-DD-AAE9-01	0	23.72	10.01062508	25.51260221	2.199537283	278.9034185	498.7512871	39.0962049	11.94606374	60.43970784	1299.75894	172.8380433	198.1239539	4.181769496	13.86464317	3842.288005	477.3387641	562.6686281	236.6929126	395.9561777	279.527953	322.2708862	1020.440585	413.373001	141.888236	779.9641875	797.1622809	41.01637565	1160.072858	911.6239614	1202.689367	11840.38272	2269.254691	17.72120261	6914.499408	1984.296761	105.048549	1233.818554	5170.834133	432.7784557	25276.61528	1169.684204	292.9841159	4552.795136	938.8633306	4505.546677	6.067714617	14868.13895	67120.57492
TCGA-DD-AAEA-01	0	18.89	7.472340283	99.38406881	30.90710613	81.30634509	940.87136	99.3864855	0.205364784	293.6903331	5984.64429	57.93897162	1068.880517	3.862165678	11.05379982	3901.625635	326.4185145	1081.209647	65.1430611	820.208167	621.6634737	304.8198426	2748.119814	737.145038	987.7289409	2872.388251	1810.473138	380.4883305	2014.824598	1880.938057	5425.162838	5182.924472	967.9501067	2185.631553	27922.9382	1099.513229	666.8799758	2544.741221	5644.209989	423.7225444	23267.85369	1652.534981	225.4332581	1003.924251	176.8740763	3420.505453	41.67532155	31317.82241	33096.62308
TCGA-DD-AAEB-01	0	15.7	84.65430264	192.9850874	9.924644171	159.9947322	1358.811567	94.74987565	59.99123562	21.50317915	2746.538671	410.3336133	686.4042034	0.226828673	36.92704086	7078.620104	2848.912813	146.7844687	73.54046482	819.3813696	96.677326	349.1420909	9990.738994	248.918939	173.7575772	270.122572	223.8652362	705.556406	1410.958941	198.8194568	4456.995286	7922.916516	2168.215223	1347.159784	2278.260181	3072.063498	641.9133146	3710.098742	9961.740922	453.1635992	43133.67183	304.8167137	50.42214335	420.4436099	2111.904232	4010.732968	31.09478005	8125.423055	49421.33675
TCGA-DD-AAED-01	1	6.5	38.19403164	125.7273084	1.523535927	56.57547659	2336.786313	8.585259679	1.525852852	48.11916571	7157.314664	8.589538582	1243.352291	0.101953127	39.65044951	6420.739843	129.9660896	402.3004228	32.59516505	4432.471488	173.7040892	84.79510886	704.3000698	472.8423444	3345.638185	838.3514326	515.1585009	53.75273507	245.6764223	244.2676045	211.8099606	26208.89495	1054.250992	25.51996231	4916.582026	372.6813694	35.40578584	2187.411424	5742.055044	409.3579946	1970.103573	276.7257794	1.521638193	2833.419765	156.7765918	3190.719997	12.81141759	9793.500833	26480.29793
TCGA-DD-AAEE-01	1	7.36	7.891212685	175.8423258	2.330486511	140.8610404	190.1613787	51.66792402	22.21700421	141.627376	2239.717153	151.1741498	97.0438908	0	22.22072494	1744.636588	1309.382717	841.2889492	74.75113977	457.5992698	377.2388629	562.6621125	941.5357291	986.971231	1084.025339	2004.160444	465.5765435	48.48894431	713.095642	549.1486097	781.5517544	4866.330673	1018.743809	378.0044402	49162.17986	717.0739549	276.1257392	3720.18459	8907.375422	233.9376102	3368.356908	1357.050054	252.2753491	1310.091975	1274.294224	3375.535928	171.8585003	26773.09232	49640.5214
TCGA-DD-AAEG-01	0	23.62	12.68817144	294.9562359	2.334877074	184.181111	1285.185714	71.68626993	0	218.433538	4982.985642	58.13236391	1244.492465	0	344.4190949	5972.422806	366.6900313	458.3801288	338.8725211	4049.360265	239.9234039	1482.104865	3391.669083	552.4703532	446.4092269	1151.219852	399.3826382	474.3230346	3181.168503	766.9534718	503.0161895	3293.504239	1054.743057	274.9928777	57721.65687	1746.78948	242.3063302	3690.568738	7875.525678	162.5761276	10575.10796	1133.691811	231.1683985	1659.137435	242.304226	7425.890142	25022.16807	27338.78417	37457.86637
TCGA-DD-AAEH-01	1	21.16	79.35417971	277.8782592	147.6375593	360.7510405	979.9005211	1418.628288	42.24588424	279.0637882	3120.676446	209.6570854	597.9104962	164.2640364	29.84658228	3776.792474	4442.067929	514.7898337	41.01201224	893.1036497	404.3787841	3569.529546	1533.074834	524.7074493	627.6721764	1090.297541	545.783436	96.82346565	2294.595136	766.5473652	2418.584708	3801.618173	595.4290671	420.5428351	6584.874495	9501.732394	1530.433317	3503.928361	14305.63532	865.7627032	64417.2889	392.0189015	386.9749555	2470.628817	1772.356211	4193.530451	2035.393163	13813.36712	77496.77903
TCGA-DD-AAEI-01	1	16.13	5.590319972	153.3080941	9.689148403	27.48089818	627.9318214	64.41093881	79.40622043	274.9215923	4323.658948	91.7622965	930.222696	1.477605707	8.315142235	16197.05535	595.0586723	1560.532121	42.5269363	3966.663334	804.1663262	182.0373555	275.0500832	772.8442053	570.4896939	1201.01901	709.922607	376.2605228	1485.514976	838.5013596	2489.353651	7525.665863	236.7505113	194.3520143	10916.47893	11759.70997	280.5163037	1566.247366	6554.531707	1086.028702	34938.5984	2161.077326	276.3516352	805.7306845	1860.117464	4580.807661	23.35403879	46298.27971	69691.67391
TCGA-DD-AAEK-01	0	35.05	21.60163315	136.8330751	23.26157527	69.32410922	3163.441295	51.24424302	10.08671155	52.89397729	7450.080196	243.7060058	1833.900589	0.159219688	18.31053577	7178.523506	809.9092667	905.3893029	51.24836064	9593.061234	329.3602903	1262.701381	742.5943829	350.8128593	956.5398952	1860.155962	324.4736584	229.0252834	2985.96576	418.2962433	1027.327784	11568.6276	1616.587386	173.0572447	10793.54668	782.1068012	230.6667777	5361.349522	8406.572605	1199.951641	10888.91368	1030.597103	929.4027043	1015.773792	987.7481537	3537.585624	21.57677083	19748.10478	67194.35141
TCGA-DD-AAVP-01	1	29.66	63.77071036	180.5471149	189.4661999	214.7818389	335.3936878	258.8349455	114.7865156	47.63255556	2344.220117	431.4610307	1005.611038	14.79117188	2.043863436	1402.654351	1118.136702	293.4932632	164.0924398	541.1904422	169.64427	1440.796855	2149.187157	353.5768171	451.9510097	495.6642788	317.1518954	238.8654692	588.5484913	1799.04008	1122.108036	4551.585431	632.2562199	326.2845451	50645.61233	1459.078306	1378.429702	1737.761276	20084.33552	552.053437	13563.02765	792.4862344	315.1633011	861.6726219	808.8227423	9987.590524	42.12283031	16910.62867	36809.69
TCGA-DD-AAVQ-01	1	50.03	38.86073924	250.7344856	9.050486677	104.2463921	787.8637703	103.3961206	3.259410788	139.828061	3392.450942	292.1479209	2097.197517	3.254445852	18.15362043	5488.056611	739.8916058	1125.59853	42.97841074	4786.220793	845.9007563	2364.563834	1620.480741	1213.347044	892.9754627	2415.877223	1435.19991	852.4423105	554.4593783	621.5188065	1078.368709	1997.861952	2238.747216	3431.55354	302301.9133	30.57473371	362.4548462	2539.144801	7124.291901	1647.058282	1546.799792	1361.440536	7.398467442	741.5152529	190.2981714	8555.331246	153.8865708	5959.771108	12906.97644
TCGA-DD-AAVR-01	0	82.56	23.12277998	536.4833909	3.505453503	144.2348238	955.356952	477.6682052	4.661924254	38.12664499	7049.50675	957.4090175	6224.507431	1.199159461	42.74135593	4972.759207	3330.623227	378.4827511	147.7196505	4894.293275	288.481003	3547.786637	3260.525684	435.0127741	2397.505541	1434.166608	407.3213175	1133.002091	1544.931059	729.2074582	1441.083989	4752.411179	3257.064881	350.7969007	20232.49896	632.3170488	1109.903453	5561.172491	7434.896044	2513.920905	57045.40825	625.3903012	133.8848498	938.0499008	121.1966668	8684.380856	9942.938733	17529.21521	43583.55631
TCGA-DD-AAVS-01	0	59.89	14.27274625	234.8343023	7.097917186	79.66184196	747.7326524	71.74018423	16.42704909	333.3614361	2286.458344	93.29523232	543.703482	2.78254732	31.51456156	2881.986191	478.3596304	1333.330117	56.65487388	1031.470957	566.7867484	2181.649815	1140.677421	582.5316873	1359.093705	2116.271228	699.653429	65.28085094	1427.312172	652.932176	1007.065736	2107.576853	607.6386266	463.2531365	110017.4476	803.0327249	382.0869773	1341.803535	10138.96303	497.0286472	2654.968337	1839.003793	1.360889235	2380.715577	420.8688948	6310.792853	134.2459686	3668.577227	30747.26706
TCGA-DD-AAVU-01	1	53.55	4.13141669	103.3915404	2.778864519	59.12126219	220.0814001	81.93303468	1.436228546	33.64684865	2769.784245	199.915776	122.158041	0.084777839	10.83278839	2564.579344	331.3940354	580.8416899	41.69511378	411.876305	674.6115109	260.3182641	289.8257818	1138.68532	1989.072995	1168.322853	895.9501127	44.36666033	788.7693559	570.1155226	3190.74264	4836.65639	2198.349808	14.8495578	500.3844449	1487.550386	94.00238093	3595.982504	11636.67215	863.8072346	190.5547807	708.2847879	1.432843489	1832.141172	488.3219116	7362.125312	20.2124595	6564.207812	118405.4405
TCGA-DD-AAVV-01	0	80.65	21.4127704	284.4066351	71.36163432	53.01318071	1313.964196	135.5819768	13.25820549	119.2710963	6153.905839	271.1527391	1513.762479	8.161208569	74.42021595	4648.306996	373.0931674	343.532075	96.8456743	9559.595044	155.9692097	2206.92575	952.0927629	494.3968294	1291.538784	1156.984307	427.118919	1163.09533	893.9891784	963.3008295	270.138261	6319.047117	3432.198106	107.0396528	102058.7856	2788.984856	433.235248	2960.240916	3575.937774	1322.113655	7140.655973	1002.040324	152.9104541	1077.472617	219.1700686	6866.441606	1954.12653	14549.39912	20404.63122
TCGA-DD-AAVW-01	0	76.12	26.49699586	596.5443204	18.91997805	95.62237785	905.2021342	265.1122977	0	814.3921229	2802.7453	78.57313212	1363.488645	7.557620296	21.76115423	3072.605885	354.1166965	792.5302838	85.20196121	1692.054477	296.3597118	3557.43883	830.3952678	306.771628	1078.482116	1104.992403	347.4887102	622.086144	682.681492	374.0004737	1060.489788	4146.364474	888.1551344	570.9518728	17654.53405	251.8523725	470.5852262	1670.275798	6655.599335	961.077984	21191.15188	602.197756	15.13363267	1398.533519	1080.381862	4002.443302	40.70067887	9087.175609	27692.39624
TCGA-DD-AAVX-01	1	12.91	0.19647441	160.2101403	12.68990293	60.6726599	1418.49491	1236.387466	159.8482415	186.7625725	5435.491236	509.8296467	784.117868	0.19093533	74.91659448	12176.86834	3460.844228	144.2382853	472.4435656	823.2227977	53.58252277	1139.55064	1459.469123	162.0134814	1544.689416	265.1015466	87.35552119	222.4461527	997.3886445	247.3270935	4922.862711	16656.20372	1400.821228	9.100341451	14266.01301	5154.397225	2334.718847	15932.27933	8418.042115	668.4813802	103.3058213	224.2218643	394.5805573	1450.46976	1514.335783	3505.320479	10226.22177	13985.1395	119061.2734
TCGA-DD-AAVY-01	0	64.72	8.946555309	64.63394133	10.67243721	246.8814549	988.5227343	12.39896994	83.65975637	361.770301	3074.859202	252.3952175	409.1609185	0.181928624	19.37496713	8475.655482	1157.00236	184.6980897	186.3177045	259.4992001	42.00307168	205.5711315	3742.658119	82.02739586	195.1337136	205.5706715	29.80694437	111.610382	657.9877578	158.5972317	1026.828487	12797.9882	1973.32436	122.0483274	4211.163482	4193.453363	400.4194255	851.1349428	12395.97318	268.2154139	4938.491147	398.7222421	271.5675494	6688.93437	1524.232943	6956.706555	15.86166907	6541.08709	80619.48778
TCGA-DD-AAVZ-01	0	62.42	17.94644525	127.627335	0.014117901	92.81994269	1299.304535	43.25759014	0.014061017	306.8907349	4221.667558	121.2981772	471.4352508	1.070652026	110.7531063	7976.111014	564.2346166	816.2850374	84.3874928	2141.956807	512.5501278	2395.049775	976.5980854	458.7757887	494.6366268	1670.533084	590.598682	18.99898926	1116.862484	1355.181787	391.2839865	7997.218257	539.9858239	249.9644518	99699.82125	1359.426315	697.1133335	5324.800004	8078.420806	495.6880879	11260.22266	1419.530438	7.398283173	1282.430136	276.3299605	8613.101197	1104.207898	29426.10114	56713.42037
TCGA-DD-AAW1-01	0	65.34	5.926292136	51.3902928	7.90323257	356.8030082	2024.142802	125.5166014	27.66989249	99.81986299	6556.717789	788.7155363	1832.39886	1.97307842	27.66999733	11109.06502	1827.468173	170.9806574	66.21557833	905.3251154	67.20389266	542.6005105	2222.799236	53.36720831	1392.584102	263.8856679	25.69359518	1120.789243	1149.448263	420.0455202	1847.226121	19643.47283	2972.959182	85.98275352	15729.59558	699.7482072	963.6421812	7923.607672	17370.26689	312.3149565	53109.0372	1143.519163	1636.736764	1287.819068	2910.701172	4883.43817	10.86872205	22404.91729	69887.25988
TCGA-DD-AAW2-01	1	12.84	3.340799525	102.9578909	3.327499184	1145.203643	804.8677263	17.56726786	20.74917274	121.893574	2656.170742	267.2359699	1905.197562	0.143415828	3.323093192	2460.143121	1424.223666	502.8965017	93.4586138	1223.85587	230.9896573	442.8658089	3068.581419	242.0801739	457.0914971	776.4346807	186.7496962	811.1275981	2894.720119	243.6631493	921.863959	7316.766634	2896.281617	627.803996	12722.12134	2940.641863	622.9972681	2468.046899	17853.39548	329.0267283	26883.84572	951.881686	202.5053054	6273.702598	2701.475789	5114.470921	42.85128229	12671.50715	54552.32352
TCGA-DD-AAW3-01	0	53.65	6.939830937	214.2430573	4.197628866	234.521917	1159.459042	79.23549727	1.465368793	99.68169988	3234.104276	354.612656	410.6828111	0.090371	17.84640728	3864.256533	1069.324381	317.9262988	54.6831795	1616.443613	105.1512436	1032.64138	3038.932705	122.8825641	376.5845389	399.7726644	159.7108047	158.3465279	1222.235626	305.6521325	326.1172452	13304.2839	2371.997648	585.2574542	28246.85092	6227.79927	1380.2347	3284.574674	15819.3682	305.6526901	13881.31237	605.7258458	102.4194776	4743.503775	838.9280461	4787.654182	5.552459286	19517.34275	39431.50924
TCGA-ED-A459-01	0	29.89	12.75681724	146.7967208	12.7592261	23.00134432	830.6482684	37.51680532	29.83190739	28.12431247	5482.702117	126.3100086	5499.83198	1.662490158	20.44304823	8614.253783	51.17754272	927.1520895	170.7176639	3578.845171	587.3754517	385.840056	690.6262563	898.1280814	1608.43054	2710.631504	888.7448415	1094.488294	1688.664502	1134.625372	781.9798753	7119.302397	2500.59612	327.7863772	472.9301031	2883.059289	484.8880713	2312.733907	2019.897299	813.5927109	6204.933681	2113.016654	238.1632744	1074.827512	1724.576315	5106.1931	2839.526118	18559.41073	22976.64772
TCGA-ED-A4XI-01	0	26.91	185.8223524	1333.023436	1363.674218	623.344118	2030.11831	2244.628927	265.224224	934.900159	6874.168725	399.0749543	11904.9688	144.8871297	75.84719124	8480.234488	1957.882434	195.4752694	149.0630867	12769.07091	75.84709664	11141.79634	4349.513597	100.8444826	2378.297001	374.9176518	74.95527674	1779.283636	3167.479094	204.4027724	1782.807243	6123.336012	5838.660036	1629.273873	9383.643255	3420.114739	411.5273018	3172.799267	12391.36677	1544.483151	72931.59955	484.7267005	430.3125402	917.7189355	1313.230162	3347.778398	13629.8461	38050.74948	54005.93946
TCGA-ED-A5KG-01	1	3.61	5.700935407	146.6010016	5.065765839	178.3913539	2396.606573	28.3252302	0.550609696	48.35285192	4115.661765	1297.952567	6248.720553	1.186148773	15.40140897	1980.83783	1792.462691	902.2287796	245.5762101	6313.86552	603.0239816	5153.340555	320.4518819	511.1479826	1986.77551	2251.742143	552.5291714	819.4680131	373.4491143	391.5582493	286.8430319	4485.962593	7004.502928	277.1479684	53569.19533	180.2099332	297.8384404	1328.055182	3219.179332	2937.272636	19.29601418	1140.024518	0	829.7728466	225.4425689	4928.736321	7.015215758	1937.535107	4891.833842
TCGA-ED-A627-01	0	13.9	845.7436356	2329.519149	4691.605426	775.1246348	5382.415371	5655.541802	1484.703922	528.4074608	42599.28833	495.2867066	43821.15094	432.4135477	746.6810783	8739.650278	3022.907374	264.5035361	1123.123308	28559.9207	76.82911299	19178.35892	3292.986248	149.5832351	7901.685833	361.2323461	116.5132903	13328.75599	3054.038007	175.2125858	2074.320825	19719.8267	8567.925357	2534.086306	1607.983177	7742.681636	1785.073188	18224.3533	10359.23691	3113.783977	17475.11728	629.9321796	1086.578382	605.1300051	1966.068757	3620.313739	11834.49497	20514.22685	40323.27384
TCGA-ED-A66X-01	1	4.07	100.0958779	742.0204999	102.0575275	18.34348077	1422.762872	170.1323106	2.044289278	72.95896391	3141.9947	130.4208302	1730.541644	0.626106567	13.38675944	3370.380164	161.6143096	1415.772482	104.8843234	3729.291056	551.8076621	2257.599718	514.122084	431.8651621	1423.463678	2681.76995	897.2339808	128.9891289	147.4359756	663.8185447	719.108363	3727.126682	1383.004832	175.0912486	129774.3714	403.4770177	176.5092034	2008.560929	3703.724975	1731.440793	126.1694849	1175.913148	7.716856351	1063.136174	117.6425239	7362.243732	110.5573161	9558.044167	10415.54607
TCGA-ED-A7PY-01	0	12.81	26.83863533	136.6119459	1.615545232	40.20863187	609.7537854	50.59064949	9.055269267	198.8211903	3132.677731	144.0057907	495.5587863	0.119595641	22.40348868	3018.479256	1097.515773	728.3380251	20.92289568	1220.85088	409.4428715	645.3589649	3086.528227	712.0137004	399.1496077	1333.526873	840.991677	65.4159286	1194.12823	949.2882251	332.4056674	1409.219252	1490.745801	2702.143778	104984.4134	660.1964294	562.2387276	23988.62158	5617.047352	227.0963939	8745.152194	556.3629606	1.613238279	1541.093495	72.83126239	6033.757545	593.4516471	7208.589734	19784.75124
TCGA-ED-A7XO-01	1	8.61	505.346353	1520.910437	3124.54818	1233.39331	1574.600116	2420.664757	1248.394167	1816.816283	13151.45763	1045.46931	13580.45292	225.647489	1152.196334	5590.512389	2621.29404	1546.071374	794.1627638	9450.998766	751.685557	5365.056722	12640.04391	955.6608702	3505.964455	2232.650152	777.8188513	15452.30804	1802.27449	984.1247121	4578.970168	6145.437797	9584.712626	7807.09861	7673.801485	5120.918304	503.9589381	9452.213897	17968.9177	1342.166306	3957.870754	3858.077175	437.5013088	656.9245019	1464.310881	6427.59346	33509.54215	17588.45424	31671.98598
TCGA-ED-A7XP-01	1	6.14	91.96517794	931.8932675	61.20785905	264.8265809	947.3972236	190.0524534	12.498449	260.034026	3716.69169	94.98967227	944.236104	11.71954659	14.0748594	1749.490524	736.0975257	666.1590605	153.9301544	1725.138376	221.4790021	1775.456241	945.0267631	640.2360558	1162.662475	1403.84323	289.8238199	108.3431564	883.7465184	439.0956936	180.6202616	7547.353096	2774.791856	29.79038311	16583.46096	925.3813096	267.8244139	1164.206297	3053.612042	714.0825873	2136.010885	801.2649685	318.9383736	2794.512245	813.0634472	7078.383641	2246.033404	6467.100789	37453.33336
TCGA-ED-A82E-01	0	13.4	5.692951978	552.1319074	8.033204089	5.702742804	1133.793628	24.353777	0	5.707094327	1501.591149	54.07371477	428.3420372	1.619710901	2.799356361	9173.714358	68.07062201	204.4803113	40.66565508	1056.782605	91.96662802	2828.618627	342.6446187	58.74556596	235.3784026	253.4518006	101.2955606	40.68010012	4867.997374	225.4677615	572.3380243	3232.433997	2199.503419	870.285078	104.24012	2.805263837	553.1506694	3542.025296	11769.0584	596.8623316	14.46447427	1308.116757	9.786086033	444.0841131	5809.135257	5286.902891	16.20957331	1584.963053	451.1021
TCGA-ED-A8O5-01	0	13.34	35.12771466	89.91418008	4.036888987	102.2064792	1348.798954	8.127324176	0	425.4100737	5294.671546	116.0951922	2511.938234	0.765427613	46.56218856	2202.722325	440.0173325	827.760183	58.01376996	3358.524774	613.4824934	4480.918713	1080.478321	546.3590906	925.8879703	2467.801727	371.304207	1096.884784	2499.689018	305.8593784	718.1155836	6115.881987	1387.223068	11.40104626	204442.8069	1809.291234	772.143097	1337.31101	19743.35106	169.2565024	826.9048765	740.2045139	1.586736023	2689.533253	1052.697152	7029.594722	278.8657119	3360.957341	18822.14476
TCGA-EP-A12J-01	0	18.73	7.745934348	60.09935462	4.83858397	233.6592699	482.8067719	91.12368521	48.46645191	253.0415303	4193.132935	194.8654774	436.2699839	0.960615079	17.44162226	11796.06502	1013.142091	502.1990728	211.3495153	321.8681667	15.50304939	375.1906326	3719.054697	195.8310008	486.6847257	1136.259525	171.593193	145.4164106	4279.435025	339.3193812	735.8498407	6854.442062	840.5569273	601.0884502	105.6686281	1018.946849	282.1181103	10939.01431	14297.39969	359.6792161	12884.80899	1141.109041	459.5522566	2403.42708	1539.586966	4405.45566	8.717448153	33038.05729	67550.74517
TCGA-EP-A2KA-01	1	14.22	27.38099292	120.782616	11.09509233	9.381021986	2173.243407	227.9080064	23.08906366	68.50836459	10480.55944	103.6454729	20379.6156	0.815540774	2867.277119	10060.63745	158.4868026	1298.30198	74.50738295	18883.12968	988.1324096	209.9051963	80.51001146	1588.846039	1102.004988	2307.761465	793.5287109	1637.667753	811.4847441	901.4988987	961.4575327	6940.408455	1219.400245	25.66695276	22015.86983	53.94681579	130.2075437	4617.222188	4884.578173	1413.993998	12432.61455	1750.743861	12.81065547	670.0918828	185.9093628	7915.659889	15.38621169	9614.077457	13780.56714
TCGA-FV-A2QQ-01	0	23.95	16.22735025	272.284906	45.84501522	38.20172828	1040.440935	106.9917168	13.36096993	109.8601366	4686.322194	80.24028756	1889.806747	0.942421977	9.540880717	4813.392219	434.7036601	359.2235163	32.4691757	6984.11659	310.5004355	2073.25512	5187.951208	443.3020794	668.7791373	427.0568916	217.8205533	46.80168691	679.2876855	489.1621554	1795.227101	7516.270705	631.5167193	136.6099782	39637.45574	2217.517225	292.3438782	10617.58483	7986.340242	1161.790893	13740.82868	517.8222391	121.323899	1407.326863	1534.405552	7429.337766	96.48380734	32095.38412	68363.08866
TCGA-G3-A25T-01	1	14.85	43.4314198	864.5937907	229.504966	76.18318819	1205.380151	2037.174891	99.56813161	169.5210287	3193.205417	106.431767	371.2193347	59.45095427	415.5071623	5066.356641	413.482823	996.1252981	144.9150835	1451.204605	988.7462571	2702.197749	640.4270093	1206.136017	544.5993458	1800.550399	1018.239101	124.707331	1553.375239	465.1780582	2072.953755	4639.476888	1062.852348	4146.416262	217.4090953	482.8095293	2071.395605	4700.678832	9363.642844	1161.95983	1100.039081	1545.861847	79.31282839	258.3638464	588.7477322	5648.288557	1229.292926	3014.754551	2926.494472
TCGA-G3-A25U-01	0	53.75	0.903830712	113.7411769	7.376541707	59.17207748	1279.164337	21.25008972	189.6337088	440.2970327	5047.327332	94.31832536	1032.195667	0.903089735	507.8044394	5987.058538	642.8134407	1795.322912	18.47426108	1048.843483	572.5311644	277.4531859	1651.907104	522.566726	704.7726069	3610.019402	359.775476	249.7052488	11195.50038	706.6317503	1404.952046	6845.381561	627.0763311	1225.523805	61.02540813	1865.561984	2199.553631	10180.71547	7687.073545	234.9064051	37425.46363	3974.476423	472.6492063	511.4610945	2284.606232	6501.321329	24.95227947	104194.2941	29985.25049
TCGA-G3-A25V-01	1	16.06	204.8134635	752.9102317	116.7423493	256.2484675	6674.266616	1298.055495	193.9187715	383.8758746	7157.055702	202.817391	6485.282217	123.6910447	80.13483655	6884.980035	869.6501991	224.5818837	81.12433872	11777.38949	124.6561851	5529.561627	3491.465442	170.1668663	3974.280328	465.986528	77.16680784	4071.249615	4390.798523	271.0820213	3566.659388	12106.84044	4165.223663	1052.681029	795.4450589	5209.001081	879.5438428	9860.98826	11147.1584	1704.677006	29773.90877	418.4971189	1123.931335	586.6891459	2146.92243	5328.709919	7759.587366	34948.27451	72971.49153
TCGA-G3-A25X-01	0	58.44	32.72019897	598.1471764	106.6448061	4.992239274	966.0160224	144.4354008	0.796384577	4.9937911	4642.919957	162.9286611	1664.929841	3.308077638	1229.263928	2609.140194	50.35174391	1225.647887	34.38774983	1792.61041	1621.501329	349.4051656	167.9578652	2264.917949	948.3719029	2339.528657	1371.018047	645.1188893	926.5217679	626.6405142	1237.35338	3716.320465	4228.018928	750.962488	11616.96832	23.47738054	914.8122746	3046.809019	2513.369502	2227.918942	820.6757657	2458.851788	0	574.5419265	210.7972474	15014.30054	1457.438289	530.8635038	4406.836989
TCGA-G3-A25Y-01	1	11.66	37.99867809	609.2363481	3.087414071	46.53858821	1687.307207	96.98086807	8.437123735	188.835448	4196.22135	107.1901837	1600.249464	0.406284696	30.97405135	2891.503379	439.9561915	2480.449441	225.3567844	6789.063624	1089.207375	2405.941371	655.6682987	1033.668245	3331.395843	3465.469118	982.7004174	248.8624099	2139.682107	1310.641021	993.8045574	4895.4706	953.0012263	1145.221191	66573.85294	38.51068894	567.7137496	4097.461008	5932.371692	1329.957796	3401.86244	3512.311938	1.484820273	944.9835046	63.71931398	11449.20872	314.3397591	6841.988058	14618.50099
TCGA-G3-A25Z-01	0	21.52	6.274104539	247.7392411	6.276896293	18.88678726	2012.740476	146.8230535	4.474620041	54.0236309	8080.68212	102.6773024	2003.699746	0	41.41049346	5242.644377	490.0957139	374.7668022	60.3304723	7773.461545	218.0012974	1227.976583	1348.704103	498.2032836	6680.757263	1230.678999	320.7097405	162.1380897	1028.860093	1455.966255	3566.019972	15992.87791	3984.954124	408.1000236	10893.41413	7002.281054	1646.998333	10879.97249	7229.248378	1130.700701	4368.698144	819.8411463	732.5360229	960.3945859	939.6787644	5979.630465	918.0405705	22186.90561	46578.4736
TCGA-G3-A3CH-01	1	18.33	28.65482296	364.0710211	33.43014476	324.9233626	1907.338355	254.1723606	64.01249694	230.2910075	5530.89117	232.1990566	599.1331669	14.3214288	23.87511329	11078.05205	1510.790722	743.433954	138.5475988	3371.274859	304.8190833	3898.782683	2044.934268	355.4620272	1457.252633	1648.366734	466.312069	23.87645563	3269.997329	528.4239672	1022.458046	12016.41456	1658.876891	1785.02887	296.2173688	586.7106337	1736.314746	3212.646622	6444.420241	1017.690492	39833.38191	2952.75761	17.18654152	1450.565505	1869.123627	3058.797673	1217.394844	41102.35637	76030.70693
TCGA-G3-A3CI-01	0	5.91	138.9969383	150.6549036	11.47175227	235.2849442	903.4963166	46.90439523	5.14268674	254.3347931	7986.564139	186.058884	3860.441496	51.78527003	141.7934372	9374.582595	2249.438617	245.5585333	444.0190957	4355.216828	74.7432646	3876.788868	6109.927744	103.8444576	3080.917205	227.8435262	93.72201039	5624.782196	4701.761273	96.25154743	3228.979284	8853.373454	3464.358698	172.1714591	29016.01878	19498.75238	1967.341457	10296.96261	8783.764663	1123.586232	23959.72847	260.743481	198.7194308	231.641295	7527.655849	3005.175262	1419.747532	66538.35839	35585.47679
TCGA-G3-A3CJ-01	1	9.72	6.865149946	139.1611423	25.76782476	33.86826637	1439.125072	87.86872521	23.06836341	13.61020964	2473.278988	112.1574615	710.2122602	0.086927213	105.4131189	11477.42236	598.1084912	120.2672393	83.81214471	900.5604745	79.7684981	421.3154414	5919.401694	164.8180478	461.8130404	190.4632313	122.9681901	791.153935	367.3153719	332.2090884	9882.32677	8812.752061	1089.541703	39.25451775	179.6431573	3325.035908	1164.977653	10797.04911	15463.95767	432.0994119	19657.08867	282.2668118	114.8622644	758.7912437	1472.819788	5269.042248	1003.152507	16946.44845	66539.35316
TCGA-G3-A3CK-01	0	19.22	2.119241496	64.42520461	588.3051449	54.90057804	1116.516683	77.62163409	35.83668895	43.16411123	4839.418353	426.7428982	1041.703284	2.115240481	49.02950521	11383.57552	301.2360012	356.9554847	1324.077021	1004.30976	141.4065908	718.3900613	1502.873822	232.3155383	1531.496723	1105.500302	143.6039943	826.9380906	981.5903319	431.0076107	5169.61578	22777.36042	3371.016936	13.12202143	28554.27755	2065.924923	2124.148655	5982.401931	6311.54669	1126.840795	5818.114075	626.7501326	1419.150446	2364.434891	3809.725757	6378.301629	14.59036187	17671.54139	78474.64986
TCGA-G3-A5SI-01	1	11.43	1.554298311	131.7279532	5.849379234	38.76276447	1400.320574	55.92645762	2.986430054	135.9884993	7534.785241	123.1350482	2844.930422	0.106648701	30.17823892	6520.759867	316.2308473	2260.961153	28.75015298	1243.079217	1272.60658	346.2803534	1920.964801	1727.579683	1391.752046	4294.986824	1777.561626	632.2974967	5882.524325	2659.914789	989.8889166	9696.057621	397.7713305	1983.731076	290110.4287	3545.730842	2037.8192	14738.91798	7440.49264	276.1922066	58339.75124	4306.254147	18.72934433	1713.506838	281.91619	11056.07394	231.849689	10820.36951	47953.74416
TCGA-G3-A5SJ-01	1	10.12	7.101823365	277.1745034	66.05235434	17.45716687	2902.090684	15.87049124	0	73.22003406	6407.047193	56.48906822	20168.97724	0	35.77891314	3569.509942	175.9789579	687.4276476	29.40582128	10234.80887	441.2901047	252.453372	121.0192488	563.1505558	11020.08889	2361.9117	473.1312735	561.5481875	804.498183	401.424268	1421.890232	8766.546459	8823.464333	15.87464202	315.3967646	192.7123038	246.8783798	2030.46501	5151.555677	1138.345377	10250.5983	1708.695104	198.3020628	673.0650989	571.8990502	5471.017947	5.522232849	3397.425863	3984.520793
TCGA-G3-A5SK-01	1	20.24	674.1252289	1207.966696	1171.935126	505.7688263	2533.786178	6506.650574	1687.11018	872.6193995	14176.46912	1221.158269	2671.994352	683.1631274	88.1247965	14058.25051	3401.77276	115.421457	925.6545535	4244.503379	50.21286314	4991.639008	7710.254246	88.12377138	8972.694516	129.0589726	48.69009288	433.8503687	14004.01079	1942.23753	4494.270787	27267.55722	1078.319295	7519.742844	13320.29572	23527.9534	4835.646187	16945.31724	10818.02583	2744.155533	19288.6418	115.4137065	1466.816016	420.2188247	2436.606722	3609.181367	69836.7569	76485.5132	63629.89047
TCGA-G3-A6UC-01	1	20.99	8.19350262	105.9485214	9.10915766	49.3062523	927.2821706	22.81304417	155.3236459	855.264485	4068.243788	210.1118262	676.0344002	0	69.40413536	7702.568459	660.5198078	467.7392599	12.76333402	547.2174738	105.034478	262.1740168	855.1018941	98.63976064	455.8572495	318.8169548	82.19512233	253.9514684	2804.751245	873.3927435	3172.957161	21683.43437	2184.408174	2015.422613	15.50859955	4197.085354	3690.225163	10079.77632	19783.15313	229.2842077	18641.10415	411.0906877	416.6059523	4099.403495	2908.053834	3797.814518	8.199310454	25172.41455	110758.551
TCGA-G3-A7M5-01	0	14.68	2.610631867	70.94106521	7.672071922	163.2165657	759.1886486	89.9189291	197.2761744	31.7191974	11513.05862	106.359372	1637.226922	0.066013859	27.92102943	4020.821928	1741.99837	259.4520396	134.1797561	965.4284841	121.5479366	277.1657644	9808.480337	265.7767031	940.104005	201.252421	97.50899128	353.0731136	5099.829611	1597.845934	5304.669275	3747.567768	460.6188733	8583.287075	18955.1013	14426.35899	1730.617596	45235.56366	3899.384732	609.8818841	10559.29731	637.7374131	659.0386928	884.4333398	886.9473345	3870.268727	498.5744361	23499.60767	48341.51757
TCGA-G3-A7M6-01	1	19.19	38.09209811	418.8666686	62.87821676	103.5365544	2456.126423	270.6877416	46.64926694	77.68423115	5388.172526	71.46887312	2739.167095	12.7430083	44.24307424	3982.418312	192.3099997	656.6468593	60.0052514	3569.74853	327.5408895	3216.039251	624.5722169	185.1445584	2666.290865	2574.954259	665.2793741	370.4785241	665.6490965	401.5340243	325.5694059	9552.206496	8825.191833	120.1915307	14314.12923	270.17114	477.984508	2563.317793	4708.402244	531.9496404	1951.922923	1696.537842	59.0483859	722.5122163	926.043506	5520.940699	1578.45078	3631.770519	5394.250154
TCGA-G3-A7M7-01	0	11.86	1.402784161	186.5434382	5.344823563	67.05832307	1436.509445	89.39420669	5.348611612	110.3870778	4218.877383	57.88082902	285.0340832	2.725327096	106.4587684	9075.714245	282.4057276	190.4988292	56.56727362	476.7396791	30.2995599	1428.66278	2234.83615	118.2805098	424.220377	222.0092559	105.1499525	32.92032683	1340.705344	547.6194838	1784.464206	15065.83588	510.8822828	42.11190506	27581.91634	2647.152144	1110.795778	5887.72459	4396.168287	397.9493077	27435.95985	328.368903	564.5169186	1033.436121	786.5863226	5696.029456	587.0391394	22626.46034	62894.87299
TCGA-G3-AAUZ-01	0	15.77	162.9591201	478.2307394	1017.104436	238.9984436	1900.878005	3291.18635	376.1415897	18.32763053	6615.282912	511.3486184	6666.48998	271.0969332	72.82026732	6158.26121	2634.221075	750.7502381	136.3444064	4846.117662	532.7540294	3173.603059	911.2593001	1850.634537	2639.342396	1820.756125	749.1985038	2931.017834	2830.155266	1389.250291	5172.497369	13468.14391	2180.939354	2568.068045	678.175084	6648.321675	1355.893131	29311.23009	8490.501297	1371.105073	37754.05346	1920.560275	332.9988597	166.6513983	640.3295747	4557.098075	977.8562543	57024.98175	61645.7855
TCGA-G3-AAV0-01	0	15.64	120.8034386	668.2120452	276.6882904	278.1353057	2393.50477	4409.59004	210.4982598	116.5405363	4054.487367	760.6363428	6457.162302	88.99205082	12.7562116	8130.697532	3532.588058	107.1348943	151.1139528	6606.786249	141.7329367	2267.825721	15141.31499	366.6077598	1299.139195	159.026507	177.9080002	1193.658626	9455.574917	177.909085	3819.767203	3431.778316	2598.083433	23735.41014	56540.916	1808.735117	369.7485724	28239.28499	13328.3517	449.9539606	32558.82037	429.5357077	690.1079707	295.8603502	998.7407479	4073.373152	1395.132778	28102.26101	25554.64675
TCGA-G3-AAV1-01	1	7.85	6.917892796	159.1909863	6.051857542	7.790488924	578.585586	45.20299086	6.919792509	74.78729522	5790.614807	86.09854118	3849.39494	0.832480899	36.5013661	3667.507266	259.2519998	539.4395105	247.9751386	5330.324577	229.672392	2322.337068	2887.050423	385.4229917	1317.332604	1016.257609	284.4866797	381.0694526	710.8412041	614.2726414	557.7008927	12944.7259	1917.714653	14.7555046	13609.4425	1364.30203	369.7611016	1989.042704	7243.696169	586.426651	1927.262616	783.9369595	499.4707507	1958.640736	917.078448	4659.44741	566.4009803	18857.99874	58403.94398
TCGA-G3-AAV2-01	0	12.22	19.65080748	83.73980959	11.38118248	164.3563901	264.6343327	56.86389959	6.212644548	64.09963994	1844.101251	239.8191473	661.5685696	1.04355356	15.51572411	5077.455002	1233.175934	124.0533692	60.99867371	1299.350768	57.89754341	529.2570499	4485.135292	64.09927552	678.106456	156.0970136	69.26785917	156.0975943	1265.237253	344.2271301	3229.215161	11972.11381	2321.654421	20.68329889	8900.020883	807.3177532	795.9382914	6180.391401	8594.04173	604.712395	17898.21582	779.4066319	643.9696298	2918.071921	1320.013824	11834.61953	15.51440106	22466.06734	79740.34706
TCGA-G3-AAV3-01	0	13.53	9.182719046	251.3952824	235.7627054	34.04754901	406.1029994	139.0340433	4.580528146	103.1203263	1666.855498	264.2988262	431.8890009	0.89793318	13.78958178	7206.273763	166.6611476	780.0161097	167.5923729	528.5869587	503.7430097	754.215602	2502.161373	506.4915153	407.0237912	1750.673781	468.7339022	43.25931328	978.9229515	444.785908	2224.965537	4949.971968	1283.754085	94.83006494	12392.91854	1563.714973	208.1032691	972.4741693	7070.882005	857.3754895	7870.24047	1708.319792	1283.908841	5792.777384	2986.636243	7092.997661	15.63428982	9596.978102	56337.85414
TCGA-G3-AAV5-01	1	8.74	11.28292956	105.2321778	9.773651973	156.0639848	765.9178496	109.019624	12.79927745	142.3793736	8009.191808	191.6342786	1503.11242	0.688045601	12.04863221	3568.486784	266.6149984	543.1773643	318.9943349	9151.028491	368.9307391	473.4505496	2076.696417	859.1638154	746.215554	1148.536636	403.005601	61.29285977	459.0548514	449.2185883	2604.839619	9955.546685	775.7575216	3.723481567	6545.283421	2392.622316	242.3685925	1517.497415	6902.181483	694.7202686	210.5584108	877.2970361	90.83686795	1469.82552	1178.130744	8664.560198	10.54198576	10047.92229	71978.66496
TCGA-G3-AAV7-01	0	11.86	6.828798852	327.7725646	71.28878055	8.912687543	1032.594228	76.82516803	0.609825236	12.37890311	3612.174186	42.86546223	672.859095	0	178.7299125	1289.685317	29.01524517	2302.612327	77.52228051	484.3492911	1126.428633	908.5127176	200.8875243	2043.38367	1303.596322	11710.86839	3360.620657	47.72593845	692.9598861	3475.519695	200.192846	3534.522555	901.577974	114.2542455	56016.20615	15.1643108	179.3985807	1143.448815	1761.661091	650.71985	1110.87967	3238.832128	52.56821791	1271.031211	28.32542974	10034.94693	61.59297739	6118.256054	4837.476405
TCGA-K7-A5RF-01	1	6.73	917.5417543	3054.756134	2972.800456	1166.312902	7241.197644	17272.10529	2005.261383	3856.653475	15934.96095	1203.837301	7427.424579	849.7238623	68.81667611	12196.46999	4657.009674	136.462431	755.2239236	16666.62512	41.75659143	13516.30187	11118.41695	58.66740764	5614.429651	196.2148652	39.50002016	19210.8812	9389.024431	232.2937901	7205.194827	15283.41221	9997.795666	7539.844284	992.1763506	11606.69571	3212.941418	9717.282177	17466.07861	3143.104712	83715.75615	445.3777198	2159.703747	338.2725004	3139.78047	2862.581726	18000.10204	70446.19978	76659.54128
TCGA-K7-A5RG-01	0	17.05	21.18509436	176.4261322	30.98521834	33.43648269	230.3429501	106.1528559	3.213921625	168.2732641	7823.999642	180.5236732	4986.431914	7.29311204	48.96012028	4539.440034	464.0324083	708.3417916	75.92442732	2408.580454	437.9095951	1614.437922	1529.456693	651.1482828	1394.65841	3049.220141	319.40663	1049.068229	1511.478844	674.8386134	869.2760042	3220.710911	1254.106318	164.980145	717.3077067	1065.359998	335.7473868	1686.308952	11877.33206	2001.031586	559.6160356	2867.873195	311.272387	1183.041349	1236.170463	3600.648738	419.8961484	8070.659394	8745.53181
TCGA-KR-A7K7-01	1	7.85	11.93032376	56.6761596	142.1913353	29.82864446	655.2763852	82.52930468	7.953008578	29.82866552	3774.559851	801.4537883	549.8748531	0	46.73263706	3893.882066	132.2469169	1018.216637	203.8413758	5058.269417	554.8484636	405.6937767	2779.214607	2772.261563	356.9705197	2512.728176	3134.209037	40.76671096	181.9646298	1962.85447	942.6443045	6558.746065	764.655012	29.82890908	163424.7858	1918.104042	126.2808065	3809.362112	1583.006821	979.4366155	120.3150551	1657.584812	0	572.7450933	357.964923	5873.638149	167.0493822	5554.449648	30086.11448
TCGA-KR-A7K8-01	0	29.76	3.998366099	381.8553635	77.97035775	131.9499832	1163.559301	106.9593669	3.998371815	150.9427522	4175.41875	145.9446285	634.7594947	5.997603359	18.99268767	11363.69688	135.9483885	600.7724104	68.97375403	1391.472939	307.8833172	765.709914	1438.455183	644.7557705	704.7330099	1053.600906	786.7020654	95.96353461	2008.239443	466.8231131	1006.618702	7874.018143	1823.309468	48.98133566	14984.32551	4405.3318	172.9343825	6950.36799	7723.075322	2005.24085	16330.81573	559.7878923	485.8160893	1194.547574	48.98133511	5239.015998	223.9150827	17957.19976	43000.71615
TCGA-LG-A6GG-01	0	12.71	12.79303106	111.7009568	0	96.14085347	921.2859827	26.53193427	0.892757511	1133.976918	10853.33261	75.98415117	6797.205361	1.805592008	10.96432718	5658.797211	251.820704	597.0908044	40.26705755	5975.678307	258.2358667	149.2502364	86.9765392	579.6913469	2973.671952	963.4096042	273.8009339	1123.699978	4275.955597	882.8350246	1235.411525	7925.427087	650.1985313	2.725076769	16405.84007	23673.19116	742.7149848	13049.46507	15541.36955	378.2042529	14001.85178	775.6687293	76.8995904	3278.657948	817.8022513	4663.301961	2234.567892	26107.06225	39029.17301
TCGA-LG-A9QC-01	0	13.96	6.101823441	235.7372164	5.085211256	14.23057497	3924.132569	61.98702868	71.13013064	483.6511191	4982.914779	217.446415	953.0992253	1.020801745	26.42363254	8729.239385	768.1665761	680.7843223	153.4335967	2676.389446	139.2099342	481.6328695	260.1248189	361.7334635	564.9521433	627.9499331	183.9180331	328.2028546	3231.169694	339.3797158	1478.416049	20649.00313	1993.573913	22.35864282	287.5583481	47.76088248	2924.285887	3812.37907	19391.07999	222.5295247	15830.70575	292.6398675	938.8525352	3257.580128	547.6780989	5175.972489	7.116927962	12543.65433	45531.06103
TCGA-LG-A9QD-01	0	12.02	20.33714784	191.7250214	5.675888718	134.1975828	2303.623182	48.52841139	5.677484321	63.18732539	7121.783728	113.9249479	3460.547719	5.680080925	1733.856419	14944.83636	1780.365467	119.5666314	66.56997082	6114.859678	28.22978855	1163.695906	4399.763108	78.97274107	575.1071609	108.2875893	63.1862038	1394.800916	3202.316414	260.5137145	5800.123112	19457.45473	7353.919601	9.055642691	266.1439481	10042.07068	835.542797	24694.87142	7949.450289	631.473205	19330.07934	292.086812	661.8290955	579.616316	2478.352664	3254.229419	53779.37252	84083.43606	75508.31744
TCGA-MI-A75C-01	0	9.56	40.8930183	115.6979872	47.87451148	59.84342877	1261.715494	73.80700283	3.988833832	48.87190553	4527.215858	119.6876796	2310.984284	1.993999927	16.95505173	10280.24279	310.1917976	361.0594005	96.74737095	9028.500997	354.0778528	94.75256505	2445.63421	403.9478274	115.6980164	729.1014012	421.901163	54.85639721	298.2228898	404.9451967	1860.158033	12354.84217	1066.22399	10.97072455	71442.04747	12464.56091	243.3656889	1068.218681	6627.748411	353.0801509	3532.803712	843.8029751	238.378999	1175.938727	1663.670029	6897.047917	4.986331984	15285.21404	34288.75069
TCGA-MI-A75E-01	0	16.66	217.5496314	749.7857425	519.9321105	82.74873327	2393.415108	1264.620153	323.7986387	229.84362	5587.711618	270.7044918	1054.214914	103.1419761	44.95413988	9278.454083	1417.860783	512.8082385	279.8961352	7296.708185	305.4394658	3571.224435	814.157792	372.8609635	1545.561055	795.770329	317.6990691	425.9801233	2035.891197	483.1845344	2876.593945	8327.427852	1858.147151	1546.579266	23753.39098	11321.46579	1235.011956	4616.249046	7901.453512	1093.025533	5783.848384	558.7780013	340.1673315	742.6506404	1408.674694	4330.224332	6185.285938	30990.84877	54946.49446
TCGA-MI-A75G-01	0	22.93	0.939238978	60.94930435	5.701368755	99.05826287	3358.842578	220.0334393	250.5604116	79.04915842	9546.824138	103.8167201	1835.619226	0	12.36914311	3722.691675	431.5084263	341.9630646	190.5088939	7773.10568	137.1563416	110.4849782	241.9408433	225.7467089	1520.320183	153.3508958	255.2773849	405.7864879	1148.803789	1482.234346	7508.3598	9277.222339	1621.289855	6.655226663	4102.768493	6117.522312	441.9869926	9481.092905	11029.03508	255.2768431	46832.01373	475.3241755	408.6608488	2324.317804	529.6231117	4177.075979	8.560584254	48480.89328	89211.53942
TCGA-MI-A75I-01	1	8.71	8.154336632	124.5584524	2.702566363	159.1418332	1991.599418	55.44315	0	137.2969929	2879.146389	56.35208254	391.9223973	0	22.70589444	2564.490388	184.5780529	1066.732026	25.43317217	553.7963883	534.72606	343.7235506	532.8795236	1063.098483	531.971111	2500.86066	727.5144624	58.17315974	2682.737326	865.7425121	1677.837413	6231.211251	1787.870545	94.54859291	23562.62492	835.711139	430.1234285	1653.265148	9375.947785	344.6348685	4064.094029	1260.417128	41.80205091	2250.790113	205.4942	4898.032487	20.89137313	21775.65493	30957.8978
TCGA-NI-A4U2-01	1	42.21	9.221271334	255.7158756	23.00510857	160.9731813	2100.07089	569.5474082	96.97483007	238.6978272	5265.732946	261.2847813	870.9538431	3.711096145	293.2590217	5288.876744	4323.730459	279.3770142	365.6229244	1072.188231	122.7948976	588.6725144	7871.988971	211.0081887	613.4891729	292.053986	127.2044209	327.3438217	12625.56987	668.6761136	10854.87523	27113.86169	1782.374736	1768.18325	615.1578269	682.9474483	1055.844848	7272.098709	20584.33422	461.8876242	15496.85237	288.7446174	650.7750839	105.1599762	19.16829641	3967.83817	482.2624215	43230.13475	26397.70028
TCGA-RC-A7S9-01	0	21.02	28.3804935	55.01095015	6.181527323	23.93486075	1077.870221	338.2628898	17.71973857	237.9461541	4929.532454	117.1667442	682.7464521	1.741185609	36.36581272	3967.052644	326.7077608	1167.579752	511.4853404	2159.306235	984.7199065	161.5588963	3492.966977	1694.143845	1977.324894	4118.955771	2011.164904	32.81807576	1254.552296	1404.659138	659.6633726	7575.42844	505.1691536	3216.018089	43162.8395	3736.227662	437.6982546	5717.092563	7394.304533	514.0561315	21358.13916	1910.733767	85.19919315	273.4306991	392.4091149	5106.219574	109.1757927	7052.44603	11931.38338
TCGA-RC-A7SB-01	0	19.32	4.86676653	196.1127118	13.0747105	481.1970395	2099.540326	89.40230779	235.6605712	172.3261914	3851.822077	72.16698875	572.0133074	0	13.89777331	3879.725288	891.351646	645.0865055	92.69023344	1193.334314	363.5646996	492.3991908	1347.653365	543.30653	2066.698697	1196.631238	325.790149	155.8846492	2019.058241	572.8520569	3981.637548	5797.853358	1721.113369	1884.514402	57.40625662	592.5324492	959.4822977	4325.407966	17100.7705	430.8494337	5208.531344	1114.563109	362.7731652	684.466315	1569.322053	3221.462058	27.85617115	18546.84051	34031.44095
TCGA-RC-A7SF-01	1	16.49	11.38791183	161.8643754	25.45273275	24.04705361	1814.291059	17.00051892	5.751624402	347.3143587	10363.80438	83.11423707	4248.787318	2.942204083	84.52254088	6490.677688	152.0333451	787.6543971	26.85761551	3022.515434	395.2748957	254.7005189	274.3901603	990.1183857	4505.826998	1249.011929	569.6795654	884.6990596	1870.625799	465.6425678	1524.637065	24256.35664	1433.250238	45.12897988	14874.51053	5722.614305	557.0308406	7123.544811	5420.470932	191.4133362	12899.802	910.066085	56.39570914	1838.188566	422.059824	3119.571242	22.6149187	34059.4262	43746.96587
TCGA-RC-A7SH-01	1	2.99	47.70028423	204.7162806	4.96704795	9.93578184	1050.420555	13.91101347	0.992066964	89.43793756	3822.063739	33.78631644	195.772025	0	13.91095545	4309.014404	22.8550077	1599.982628	3.973330468	3982.062055	602.2288798	224.5914476	221.6101381	1595.014221	788.0630716	1775.87795	1914.01899	33.78653016	788.0628459	658.8726531	304.0935357	1833.515823	367.6952435	490.9237144	23450.14671	222.6039695	80.49384164	1508.550876	5394.218287	66.58103132	1656.62361	1579.110582	0.992117402	1007.688145	59.6246556	4925.156173	48.69326869	3140.332171	16027.62819
TCGA-RC-A7SK-01	1	10.25	33.10616886	180.1654523	3.888078198	127.5783458	619.3978852	416.829885	7.782927529	894.0920667	2519.494579	83.7475056	268.7903225	1.939712871	59.39952868	2694.798183	425.5911517	842.4284444	43.81699671	1233.933709	300.9314333	671.0146423	1448.196219	353.5209452	882.3542629	671.0146067	269.7643694	75.95643867	1446.248072	610.6349749	2289.660499	4078.722424	818.0750226	280.4768513	15919.5072	12629.69633	1255.37475	2199.078006	12795.22015	133.4166599	12164.11892	700.2325762	291.1952115	5304.919883	1974.120543	5501.608331	50.63574704	8295.747506	23863.68333
TCGA-RG-A7D4-01	0	36.07	13.83723516	35.09385224	19.38259087	9.217755161	129.360189	17.53628161	0	94.24267018	2932.397523	462.1105833	954.6510127	0.902122378	56.34899151	2587.676795	97.93734795	1130.274536	14.76278832	5915.667632	780.9485684	779.9824831	2177.356244	1903.857399	147.8436291	5014.645653	1467.629735	787.3864575	76.68406455	1209.755946	837.2827937	8553.261235	927.8514214	82.22760874	126717.0019	370.5701034	84.99911101	2057.19675	2931.469445	369.6475336	70.21698151	3279.947264	8.295307778	1937.083194	1046.159796	6082.937289	15.69040899	13134.40367	18267.28912
TCGA-UB-A7MB-01	1	1.58	8.864020858	112.5295163	8.125449829	33.47424234	1081.342931	76.72970132	25.27076675	88.668777	3349.286274	67.03492576	249.7574849	0	694.484537	5227.218745	41.68444262	3173.718425	39.44031966	1029.105045	1167.343405	122.2291289	260.9418094	865.1031817	262.4318245	7282.263164	1291.044419	15.5891253	9111.736648	991.1465913	2021.082835	9085.201846	1111.900795	99.1074888	10364.9239	538.3744236	477.2432818	5286.138724	5714.197032	179.6486779	9332.778419	7464.445886	178.1749299	1241.702041	786.7520838	13428.13293	88.67282923	20886.59603	40994.64546
TCGA-UB-A7MC-01	1	11.79	24.67174756	172.2116741	5.324443676	54.89906653	375.3647157	33.12912756	87.60949106	51.866818	4854.22844	44.00614674	6462.28268	1.090929173	7.140436461	5450.440021	569.5188146	3064.40909	126.8720547	7521.550823	208.4896375	198.8051338	576.1149675	677.1642595	166.7573257	5137.558336	466.1038562	1927.246044	871.1999014	561.6398208	317.3159301	9583.360388	1501.299959	15.61001496	8213.686043	235.0881903	685.0344454	5204.3341	4315.409788	238.7100545	42.22097338	4343.092784	250.2577714	4208.881286	1730.625251	7245.756803	14.40478555	5830.081656	66759.78296
TCGA-UB-A7ME-01	0	15.97	38.46757022	332.0020077	93.92232982	94.70330769	1013.772087	525.4010289	34.59184206	97.76837425	2932.018482	201.7947506	1804.178139	22.30095973	665.7368269	5088.3537	311.1632438	781.9082603	49.22619648	3291.028002	641.7476611	1799.584824	2700.966767	515.3310375	1164.000912	1575.390462	1002.291493	1829.745479	323.4835349	691.7610085	613.1499808	2645.420963	2848.887617	1233.364705	93387.69812	807.2844243	227.1863629	1456.71806	9904.828061	695.6115418	11076.54337	985.2645138	39.21254802	1266.476218	368.9377728	7166.116199	73.88889499	6988.07577	11747.50824
TCGA-UB-A7MF-01	1	4.37	2.051581919	81.84857071	571.1119253	9.884334787	348.3537409	89.68683846	0.634565477	79.0029737	4508.451431	485.3624305	1600.373772	0.630339537	220.1263563	7535.55951	294.2043523	1284.826067	35.53144771	1872.570391	885.1278416	1488.522147	2563.1447	1311.214131	369.0185251	3101.198074	1414.590526	175.9090908	1017.476273	1544.95753	240.7551871	2279.447416	1001.088079	247.8796327	77413.51989	105.3753022	161.6574493	9062.664073	14218.20435	1318.311135	6194.378179	5086.037783	0.636399771	547.8821804	478.0518675	7874.039989	371.157205	15861.97835	20515.1169
TCGA-UB-AA0V-01	0	10.32	491.4206066	1698.947389	1770.216025	1884.95977	7337.937292	4880.349199	432.0465083	768.087001	5401.284563	283.5213531	4525.186762	675.7284716	202.9632465	12316.55752	2839.833627	145.2256285	667.4340045	16716.55378	36.38809176	10191.6835	5861.832462	47.13433401	6059.093399	166.7177074	44.44757313	3560.027033	7320.875669	79.38480127	1435.025266	19359.7122	6087.53702	2468.028787	532.1620026	8907.705806	792.747527	4974.04128	16092.10274	1336.829938	67235.37075	749.8277871	2100.209564	464.9981563	3237.745906	2879.425574	225.8361504	61809.15895	56717.15616
TCGA-WJ-A86L-01	0	11.33	9.432429945	93.01922952	37.00699809	40.45468936	1074.540433	97.32761826	0.823943387	431.7779468	1895.748752	85.26493813	417.0278738	0	30.1147024	6357.797639	41.31936656	757.4351192	34.42211521	3056.502596	214.5274909	90.43837087	950.4390911	363.6058346	427.3684157	1612.260474	305.0074733	82.68039339	5181.62419	429.9597965	793.6055795	6532.701659	643.6615745	1211.571346	6405.150252	826.3468599	46.48928352	738.4511067	3467.536144	164.5420639	5270.262972	484.2430514	39.59291304	1523.518722	315.3444025	2791.084612	9.441895639	63051.63022	12781.91282
TCGA-WQ-AB4B-01	1	8.97	7.311444669	501.1914804	7.291472316	33.79292431	1569.095213	127.332934	3.756982569	30.26127676	4437.20466	102.6105126	3939.338658	3.775851648	44.38240688	6812.694208	349.6888946	437.9267526	107.8897763	4278.341756	159.0966675	1600.946221	4750.851729	861.3404997	1606.176977	706.2294037	781.9150135	808.4760397	1346.860294	811.9776164	1203.875893	14740.69474	1486.266544	173.2241811	8895.592547	4115.804451	831.3297198	13381.31827	5256.198335	610.8496096	5505.107884	238.5281843	561.0300791	573.8505195	526.1848522	3537.148406	204.9811905	18164.98464	35009.59098
TCGA-WX-AA47-01	1	15.93	0.182138086	81.09375458	1.918534548	160.0038921	1644.519038	103.4555299	92.99666524	15.71124825	9677.432812	130.9429167	2576.938477	0.17713429	50.12980208	8495.805994	218.7034256	550.6304158	357.665465	586.8199971	168.8106457	1620.528003	480.1738807	658.9498593	1718.496985	750.2268966	497.292056	127.5354508	456.0916171	1045.870339	2313.604997	19700.75488	1228.399896	58.70923655	32.8725872	82.78097331	149.9011478	14135.81488	5484.06869	39.78523716	72.44279043	315.0376547	65.61223806	545.5253531	118.9306943	2824.729914	266.8644826	16905.98337	14083.26186
TCGA-XR-A8TC-01	0	43.99	32.71978942	148.2129407	4.86172018	268.754363	1045.223474	94.14300094	4.041238603	604.7030186	9386.951388	213.7711631	1604.706937	0.766978259	17.14579775	3773.884689	344.8170139	2175.037614	165.4338881	901.0276717	611.1106474	1949.611038	1689.097014	351.3694722	2450.174183	2078.224405	421.8261236	1135.369839	1174.640502	2645.294087	529.1245226	7429.040198	303.0326155	340.7147151	229717.9026	460.3133748	838.8239999	15092.58637	6230.589345	284.1926066	567.6307917	1077.990257	4.863710553	1419.606598	379.2171171	7071.098126	22.88691956	20734.8641	52674.43908
TCGA-XR-A8TD-01	0	33.84	217.4275138	751.0093065	1223.763898	149.6030235	923.549858	708.1224573	586.4517414	246.3465018	13917.09077	112.7002703	3714.149192	41.88931605	276.2669147	4436.233568	876.6748067	1661.594105	643.2962276	1423.224386	859.7206863	2036.598236	541.5627442	1216.773269	1991.717542	2974.112305	1383.332102	410.9093474	2832.487575	1751.356107	1392.30675	9594.552766	6897.708541	2815.534203	3553.574206	602.4013819	599.4097281	6489.787514	11269.11192	2006.679291	3721.129799	2018.646211	58.84302882	838.7746682	481.7215357	4162.958292	83.777011	109002.9044	16239.92709
TCGA-XR-A8TE-01	1	6.9	18.80188477	404.6483881	61.14904168	226.8050575	3417.931157	62.0893891	214.5857349	85.61679603	11419.68081	394.3086675	8564.553952	6.567863014	13.15662788	2937.943396	991.8708791	271.9440427	618.3196882	17079.21107	66.79464	3835.745421	2178.525904	98.79050674	3235.357861	393.3389852	96.90830229	904.3421482	884.5686325	80.91099144	655.8931463	15298.67356	2987.8397	233.3603787	5391.259114	52.68195254	285.1193954	3970.279863	4014.504877	600.3763602	440.3939539	449.8023914	1.866101526	3049.974233	1512.271948	5994.488116	1.866650504	18334.47872	3659.726553
TCGA-XR-A8TF-01	1	7.59	13.12433965	77.50236119	1.115843014	63.31404201	257.5410895	21.85118892	24.03605753	1362.557525	5795.069489	106.9608109	857.6698677	1.117949609	7.664733032	4156.185864	1217.696628	814.0042711	199.6934498	839.1207762	313.1798469	1511.252434	2608.926469	405.9317475	285.910855	942.7756997	375.3793561	975.4912254	2679.852283	796.5478312	291.3664752	13774.58749	1009.335766	10.93664799	65508.96276	4490.044821	6240.92496	12389.88691	11414.44626	547.7776487	3099.970713	617.6162737	1.11549141	2270.653057	1860.380059	6126.778681	17.48318469	16498.11485	186460.9939
TCGA-XR-A8TG-01	1	11.5	25.89122296	278.0843853	17.77644154	18.58616677	2017.420675	15.34922499	20.20707214	425.7698104	22366.96887	34.80308158	22109.48623	0.756295431	70.4798999	4140.996201	32.37609938	2256.761319	40.47825911	31353.97194	793.063068	835.1215246	591.8599037	895.9871159	3327.026286	4724.968271	938.9795151	17330.15189	3150.183671	1130.338844	1485.452524	27457.35443	9192.181452	278.8694564	11739.49552	7126.720556	3411.646616	16006.45648	9780.5316	383.475546	21566.35302	2117.968723	48.58706785	1679.276436	920.2859492	6491.697253	65.62376068	29009.14749	51416.3234
TCGA-ZP-A9CY-01	0	25.69	258.9454913	804.5165137	431.7218751	348.5289127	2376.764425	1085.675725	422.1921975	306.4383661	5048.41529	382.2574391	3283.470565	136.7796851	4990.985412	16237.2081	1256.297334	249.5950086	166.3961195	21997.432	140.0758568	7373.504872	4067.985138	141.1292813	2503.133561	606.5851019	129.5455356	164.2967652	7448.291466	261.1787256	3020.187129	12471.48385	1288.969699	866.6866348	4447.125098	14725.98912	347.5285381	2137.745509	13926.81316	1216.290099	18889.9311	480.2168163	2064.889472	989.8962993	1888.1389	2610.572257	1442.718359	56185.36739	38242.17777
TCGA-ZP-A9CZ-01	0	23.19	47.00976565	94.94082345	70.04827655	36.85415859	409.3472279	41.46490949	3.664713553	82.03397535	3908.395399	124.4484148	2122.455153	1.819897425	299.6461795	3034.321825	280.266721	1982.374847	35.93201683	2448.843189	942.3301667	1215.192743	791.0614076	1177.420944	657.3704718	5273.97316	1162.674653	239.6967226	2836.110783	1600.639128	879.5770042	5201.973896	3062.932431	1449.403743	36227.7168	1368.242921	803.0676	4025.490449	6130.446259	1312.033724	1978.612577	3776.617631	50.68417237	534.7421321	390.9077559	8826.440276	425.0212484	37930.69469	17072.88434
TCGA-ZP-A9D0-01	0	35.84	36.84856625	253.8131347	10.24153173	236.4040723	476.9207243	129.9819751	31.73375011	255.8552504	6084.222556	107.4662935	2050.935921	6.148259103	103.3729255	11610.67008	1247.541329	246.6516994	33.78073071	6728.973096	126.9117969	2094.939024	5931.713394	72.67038902	627.3629045	522.9747292	96.20923091	1025.466832	7390.077593	5767.906339	1165.679226	4532.726718	714.3537775	402.211129	2741.745347	269.1666906	235.394022	5737.285115	15158.86405	363.3209119	10483.90161	403.2347751	141.2388868	548.5597459	694.9070465	5682.020984	13.31077455	41557.94116	57141.53541
TCGA-ZP-A9D2-01	1	10.35	79.00864623	408.0946676	100.873748	120.4079461	2747.287182	842.5764506	34.19132352	114.1957171	1723.071436	57.77027486	357.7115011	17.82997251	25.98936186	2188.109073	153.1347371	1208.005146	134.715631	464.8708588	299.3046936	1789.816536	180.8296356	419.2623951	1502.190954	2475.900092	324.4000201	104.9441448	7995.891269	421.3064215	277.7253206	5907.885401	1612.894175	7572.305384	25633.57115	46.51845869	1329.609988	1068.842397	1868.677054	803.864401	1116.532388	1290.41916	50.59287901	831.4922593	664.3485112	6321.742532	482.810132	4844.983303	9736.791836
TCGA-ZP-A9D4-01	0	12.98	5.841781948	71.51034613	5.846256311	22.67862123	458.8011765	67.30098959	15.9433837	269.4190346	1240.114684	120.3486903	319.0405176	0.796229795	68.98466529	11046.23754	608.6899092	472.2814259	120.3518428	702.119189	156.5475739	528.6808995	3195.157559	361.9836424	649.9230873	1523.868052	164.1231137	51.30852267	2660.505303	319.0416416	3755.098804	5776.468498	1275.487354	1283.938561	210.4403299	1467.443898	188.539395	2382.62401	13483.60954	431.8651554	47212.51558	1210.670804	336.7622679	976.6066041	1912.070839	4426.015639	10.06076161	36170.35112	59608.11093
TCGA-ZS-A9CD-01	1	12.19	6.059129652	290.1551608	4.853761136	43.22397794	1594.457323	179.8869121	3.655779593	34.83351185	8936.028312	159.4957379	2343.753174	2.460327869	21.64267975	10050.93051	196.6755797	243.4295118	202.6320283	2689.02987	97.17322541	1858.211856	3483.763592	109.160765	4080.669023	316.558859	181.0909634	247.0265984	1053.832364	320.152131	1683.183612	18912.65691	2776.486995	45.615917	29932.41706	3200.891826	1078.92485	9850.727473	4966.803867	814.0339004	12829.89995	461.6162483	238.6078374	1455.398524	479.5940493	5339.615001	1171.31836	35614.81249	63324.55438
TCGA-ZS-A9CE-01	1	29.3	65.19984788	202.3402416	33.81934395	181.2182208	492.7809332	594.4579173	45.67966839	667.4272334	2295.599552	66.84437225	187.9387679	28.77940532	18.58088047	6463.541201	737.5377357	379.3148325	47.3679127	951.7390867	252.3004095	412.334089	358.1397762	465.6937878	1092.323242	755.2869034	204.024681	118.4990925	6970.079831	341.2072848	7208.972932	5807.244712	685.0016194	4012.279428	1598.691285	12426.05322	556.3086389	4929.986723	10742.38271	136.2810537	27492.79668	980.5445289	1050.205511	1514.048312	1525.078255	4498.964174	1200.700886	31731.76045	25751.68517
TCGA-ZS-A9CF-01	1	20.89	6.372324918	72.20519525	9.116996289	124.3399697	1269.118199	114.2660065	894.6479268	877.0107817	6124.384199	133.4718597	15110.91241	2.715641175	407.8108796	8942.461766	312.6844957	962.8180653	217.6073969	8534.666467	854.9544845	339.1984453	1805.84636	899.7274181	3485.586943	5035.44349	427.8983461	1045.108671	4970.505272	849.4310153	2271.273021	6064.01734	1109.094163	3587.122992	16036.02761	6330.15694	989.342317	6522.131382	9764.454646	341.9432717	15663.90828	1467.538142	743.4282922	707.6897999	4110.171251	2683.622087	54.83682177	57674.25687	65197.57778
TCGA-ZS-A9CG-01	0	11.2	9.585395461	107.3540481	27.65152106	192.3445849	2774.69519	267.8171019	75.46545205	107.3514795	4867.186937	1525.863033	2261.444857	0.015693345	11.70875989	8272.06989	741.7729452	92.47600646	264.6146432	5089.287752	17.02218315	581.3194906	1740.719182	45.71596791	1597.248574	95.66266264	22.33548013	1027.637967	2583.433757	156.2387406	2280.558682	35721.59394	4331.551883	183.8689085	241.2507345	345.3993495	1425.061731	7061.657898	18726.91002	600.4419121	19958.60982	472.9236906	911.7398306	2113.707578	4703.412449	5934.137446	5.330134298	73082	79312.66519
[truncated: 76 more columns]
